# Supplementary material for: Drug repositioning can accelerate discovery of pharmacological chaperones
Source: Orphanet J Rare Dis. 2015 May 7;10:55. doi: 10.1186/s13023-015-0273-2 (PMC4429356; doi:10.1186/s13023-015-0273-2)
Supplement: Additional file 1: — Orphan_Proteins associated to approved small molecules are listed. The column headings are: Entry, Uniprot ID; Entry Name, Uniprot entry name; Status, reviewed if SWISS-Prot entry; Protein names, protein full name; Gene names, Names of each gene associated to the protein; DrugBank cross-reference, List of drugs associated (by DrugBankID); Orphanet cross-reference: List of orphan diseases (by OrphanID) associated to the protein. [file 13023_2015_273_MOESM1_ESM.xls]

## Sheet: uniprot+orphanet+drugbank_SM_AP
Entry	Entry name	Status	Protein names	gene names	Drugbank cross-reference	Orphanet cross-reference
O00206	TLR4_HUMAN	reviewed	Toll-like receptor 4 (hToll) (CD antigen CD284)	TLR4	DB01183;	117;
O00305	CACB4_HUMAN	reviewed	Voltage-dependent L-type calcium channel subunit beta-4 (CAB4) (Calcium channel voltage-dependent subunit beta 4)	CACNB4 CACNLB4	DB04855;DB00393;DB00421;DB00661;	211067;307;
O00329	PK3CD_HUMAN	reviewed	Phosphatidylinositol 4,5-bisphosphate 3-kinase catalytic subunit delta isoform (PI3-kinase subunit delta) (PI3K-delta) (PI3Kdelta) (PtdIns-3-kinase subunit delta) (EC 2.7.1.153) (Phosphatidylinositol 4,5-bisphosphate 3-kinase 110 kDa catalytic subunit delta) (PtdIns-3-kinase subunit p110-delta) (p110delta)	PIK3CD	DB00201;	397596;
O00459	P85B_HUMAN	reviewed	Phosphatidylinositol 3-kinase regulatory subunit beta (PI3-kinase regulatory subunit beta) (PI3K regulatory subunit beta) (PtdIns-3-kinase regulatory subunit beta) (Phosphatidylinositol 3-kinase 85 kDa regulatory subunit beta) (PI3-kinase subunit p85-beta) (PtdIns-3-kinase regulatory subunit p85-beta)	PIK3R2	DB01064;	83473;
O00469	PLOD2_HUMAN	reviewed	Procollagen-lysine,2-oxoglutarate 5-dioxygenase 2 (EC 1.14.11.4) (Lysyl hydroxylase 2) (LH2)	PLOD2	DB00126;	2771;
O00555	CAC1A_HUMAN	reviewed	Voltage-dependent P/Q-type calcium channel subunit alpha-1A (Brain calcium channel I) (BI) (Calcium channel, L type, alpha-1 polypeptide isoform 4) (Voltage-gated calcium channel subunit alpha Cav2.1)	CACNA1A CACH4 CACN3 CACNL1A4	DB01244;DB00836;DB00230;DB00421;DB00661;	2131;71518;569;97;98758;
O14649	KCNK3_HUMAN	reviewed	Potassium channel subfamily K member 3 (Acid-sensitive potassium channel protein TASK-1) (TWIK-related acid-sensitive K(+) channel 1) (Two pore potassium channel KT3.1) (Two pore K(+) channel KT3.1)	KCNK3 TASK TASK1	DB00561;DB01159;	275777;275766;
O14764	GBRD_HUMAN	reviewed	Gamma-aminobutyric acid receptor subunit delta (GABA(A) receptor subunit delta)	GABRD	DB00659;DB00546;DB00404;DB00543;DB01558;DB00237;DB00241;DB00475;DB01594;DB00349;DB01068;DB00628;DB01559;DB01189;DB00829;DB00228;DB01049;DB01215;DB00402;DB00189;DB00292;DB01567;DB01205;DB00690;DB01437;DB00801;DB01159;DB00753;DB01587;DB00186;DB00371;DB01028;DB01107;DB00683;DB01595;DB00334;DB00842;DB00312;DB01588;DB00794;DB00818;DB01589;DB01236;DB00306;DB00231;DB00273;DB00897;	1606;36387;307;
O14788	TNF11_HUMAN	reviewed	Tumor necrosis factor ligand superfamily member 11 (Osteoclast differentiation factor) (ODF) (Osteoprotegerin ligand) (OPGL) (Receptor activator of nuclear factor kappa-B ligand) (RANKL) (TNF-related activation-induced cytokine) (TRANCE) (CD antigen CD254) [Cleaved into: Tumor necrosis factor ligand superfamily member 11, membrane form; Tumor necrosis factor ligand superfamily member 11, soluble …	TNFSF11 OPGL RANKL TRANCE	DB06643;DB00480;	667;
O14832	PAHX_HUMAN	reviewed	Phytanoyl-CoA dioxygenase, peroxisomal (EC 1.14.11.18) (Phytanic acid oxidase) (Phytanoyl-CoA alpha-hydroxylase) (PhyH)	PHYH PAHX	DB00025;DB00126;	773;
O14920	IKKB_HUMAN	reviewed	Inhibitor of nuclear factor kappa-B kinase subunit beta (I-kappa-B-kinase beta) (IKK-B) (IKK-beta) (IkBKB) (EC 2.7.11.10) (I-kappa-B kinase 2) (IKK2) (Nuclear factor NF-kappa-B inhibitor kinase beta) (NFKBIKB)	IKBKB IKKB	DB06151;DB00945;DB01169;DB00995;DB00244;DB00795;	397787;
O15269	SPTC1_HUMAN	reviewed	Serine palmitoyltransferase 1 (EC 2.3.1.50) (Long chain base biosynthesis protein 1) (LCB 1) (Serine-palmitoyl-CoA transferase 1) (SPT 1) (SPT1)	SPTLC1 LCB1	DB00133;	36386;
O15270	SPTC2_HUMAN	reviewed	Serine palmitoyltransferase 2 (EC 2.3.1.50) (Long chain base biosynthesis protein 2) (LCB 2) (Long chain base biosynthesis protein 2a) (LCB2a) (Serine-palmitoyl-CoA transferase 2) (SPT 2)	SPTLC2 KIAA0526 LCB2	DB00133;	36386;
O43272	PROD_HUMAN	reviewed	Proline dehydrogenase 1, mitochondrial (EC 1.5.5.2) (Proline oxidase) (Proline oxidase 2) (p53-induced gene 6 protein)	PRODH PIG6 POX2	DB00172;	419;3140;
O43525	KCNQ3_HUMAN	reviewed	Potassium voltage-gated channel subfamily KQT member 3 (KQT-like 3) (Potassium channel subunit alpha KvLQT3) (Voltage-gated potassium channel subunit Kv7.3)	KCNQ3	DB00321;DB00586;DB04953;DB00939;	306;1949;307;
O43526	KCNQ2_HUMAN	reviewed	Potassium voltage-gated channel subfamily KQT member 2 (KQT-like 2) (Neuroblastoma-specific potassium channel subunit alpha KvLQT2) (Voltage-gated potassium channel subunit Kv7.2)	KCNQ2	DB00321;DB00586;DB04953;DB00939;	306;1949;140927;1934;
O43548	TGM5_HUMAN	reviewed	Protein-glutamine gamma-glutamyltransferase 5 (EC 2.3.2.13) (Transglutaminase X) (TG(X)) (TGX) (TGase X) (Transglutaminase-5) (TGase-5)	TGM5 TGMX	DB00130;	263534;
O43766	LIAS_HUMAN	reviewed	Lipoyl synthase, mitochondrial (EC 2.8.1.8) (Lipoate synthase) (LS) (Lip-syn) (Lipoic acid synthase)	LIAS LAS HUSSY-01	DB00166;	401859;
O43772	MCAT_HUMAN	reviewed	Mitochondrial carnitine/acylcarnitine carrier protein (Carnitine/acylcarnitine translocase) (CAC) (Solute carrier family 25 member 20)	SLC25A20 CAC CACT	DB00583;	159;
O60488	ACSL4_HUMAN	reviewed	Long-chain-fatty-acid--CoA ligase 4 (EC 6.2.1.3) (Long-chain acyl-CoA synthetase 4) (LACS 4)	ACSL4 ACS4 FACL4 LACS4	DB00159;DB00412;	86818;777;
O60494	CUBN_HUMAN	reviewed	Cubilin (460 kDa receptor) (Intestinal intrinsic factor receptor) (Intrinsic factor-cobalamin receptor) (Intrinsic factor-vitamin B12 receptor)	CUBN IFCR	DB00115;DB00200;	35858;
O60568	PLOD3_HUMAN	reviewed	Procollagen-lysine,2-oxoglutarate 5-dioxygenase 3 (EC 1.14.11.4) (Lysyl hydroxylase 3) (LH3)	PLOD3	DB00139;DB00126;	300284;
O60674	JAK2_HUMAN	reviewed	Tyrosine-protein kinase JAK2 (EC 2.7.10.2) (Janus kinase 2) (JAK-2)	JAK2	DB08877;DB08895;	131;3318;71493;824;729;
O60706	ABCC9_HUMAN	reviewed	ATP-binding cassette sub-family C member 9 (Sulfonylurea receptor 2)	ABCC9 SUR2	DB00171;DB01016;	965;334;154;966;1517;
O60733	PLPL9_HUMAN	reviewed	85/88 kDa calcium-independent phospholipase A2 (CaI-PLA2) (EC 3.1.1.4) (Group VI phospholipase A2) (GVI PLA2) (Intracellular membrane-associated calcium-independent phospholipase A2 beta) (iPLA2-beta) (Patatin-like phospholipase domain-containing protein 9) (PNPLA9)	PLA2G6 PLPLA9	DB01103;	199351;35069;
O60840	CAC1F_HUMAN	reviewed	Voltage-dependent L-type calcium channel subunit alpha-1F (Voltage-gated calcium channel subunit alpha Cav1.4)	CACNA1F CACNAF1	DB00568;DB04920;DB04855;DB00393;DB00421;DB00661;	178333;1872;215;
O60882	MMP20_HUMAN	reviewed	Matrix metalloproteinase-20 (MMP-20) (EC 3.4.24.-) (Enamel metalloproteinase) (Enamelysin)	MMP20	DB00786;	100033;
O60931	CTNS_HUMAN	reviewed	Cystinosin	CTNS	DB00138;	213;
O60939	SCN2B_HUMAN	reviewed	Sodium channel subunit beta-2	SCN2B UNQ326/PRO386	DB00313;DB00909;	334;
O75746	CMC1_HUMAN	reviewed	Calcium-binding mitochondrial carrier protein Aralar1 (Mitochondrial aspartate glutamate carrier 1) (Solute carrier family 25 member 12)	SLC25A12 ARALAR1	DB00128;	353217;
O75762	TRPA1_HUMAN	reviewed	Transient receptor potential cation channel subfamily A member 1 (Ankyrin-like with transmembrane domains protein 1) (Transformation-sensitive protein p120)	TRPA1 ANKTM1	DB00825;	391389;
O76082	S22A5_HUMAN	reviewed	Solute carrier family 22 member 5 (High-affinity sodium-dependent carnitine cotransporter) (Organic cation/carnitine transporter 2)	SLC22A5 OCTN2	DB08842;DB00345;DB00182;DB00415;DB08795;DB01053;DB01140;DB00456;DB00535;DB01413;DB00671;DB01333;DB00438;DB00567;DB00689;DB00122;DB00501;DB00575;DB00148;DB01000;DB00970;DB01151;DB01075;DB00988;DB00668;DB00695;DB00536;DB00667;DB00332;DB00125;DB00583;DB00281;DB00978;DB06691;DB01577;DB00627;DB00184;DB00368;DB01059;DB01165;DB01032;DB01035;DB00908;DB00468;DB01208;DB00152;DB01409;DB00313;DB00661;	158;
O95180	CAC1H_HUMAN	reviewed	Voltage-dependent T-type calcium channel subunit alpha-1H (Low-voltage-activated calcium channel alpha1 3.2 subunit) (Voltage-gated calcium channel subunit alpha Cav3.2)	CACNA1H	DB01118;DB01244;DB00568;DB01023;DB04841;DB00270;DB01115;DB01054;DB00421;DB00909;	64280;
O95237	LRAT_HUMAN	reviewed	Lecithin retinol acyltransferase (EC 2.3.1.135) (Phosphatidylcholine--retinol O-acyltransferase)	LRAT	DB00162;	65;791;364055;
O95255	MRP6_HUMAN	reviewed	Multidrug resistance-associated protein 6 (ATP-binding cassette sub-family C member 6) (Anthracycline resistance-associated protein) (Multi-specific organic anion transporter E) (MOAT-E)	ABCC6 ARA MRP6	DB00515;DB00970;DB00694;DB00997;DB00773;DB00328;DB01032;DB01138;DB00444;DB00570;	51608;758;
O95263	PDE8B_HUMAN	reviewed	High affinity cAMP-specific and IBMX-insensitive 3',5'-cyclic phosphodiesterase 8B (HsPDE8B) (EC 3.1.4.53) (Cell proliferation-inducing gene 22 protein)	PDE8B PIG22	DB00201;DB00920;	228169;189439;
O95342	ABCBB_HUMAN	reviewed	Bile salt export pump (ATP-binding cassette sub-family B member 11)	ABCB11 BSEP	DB00171;DB00559;DB00477;DB00501;DB00845;DB00091;DB00694;DB01234;DB00390;DB00997;DB00977;DB00693;DB02703;DB01016;DB01026;DB01051;DB01229;DB01174;DB08901;DB00175;DB00396;DB00908;DB00206;DB01045;DB01098;DB00675;DB01586;DB00661;DB00570;DB00541;	99961;69665;79304;
O95363	SYFM_HUMAN	reviewed	Phenylalanine--tRNA ligase, mitochondrial (EC 6.1.1.20) (Phenylalanyl-tRNA synthetase) (PheRS)	FARS2 FARS1 HSPC320	DB00120;	319519;
O95477	ABCA1_HUMAN	reviewed	ATP-binding cassette sub-family A member 1 (ATP-binding cassette transporter 1) (ABC-1) (ATP-binding cassette 1) (Cholesterol efflux regulatory protein)	ABCA1 ABC1 CERP	DB00171;DB01016;DB01599;	425;31150;
O95831	AIFM1_HUMAN	reviewed	Apoptosis-inducing factor 1, mitochondrial (EC 1.1.1.-) (Programmed cell death protein 8)	AIFM1 AIF PDCD8	DB03147;	238329;101078;
O95932	TGM3L_HUMAN	reviewed	Protein-glutamine gamma-glutamyltransferase 6 (EC 2.3.2.13) (Transglutaminase Y) (TGY) (TGase Y) (Transglutaminase-3-like) (TGase-3-like) (Transglutaminase-6) (TG6) (TGase-6)	TGM6 TGM3L	DB00130;	319465;276193;
O95954	FTCD_HUMAN	reviewed	Formimidoyltransferase-cyclodeaminase (Formiminotransferase-cyclodeaminase) (FTCD) (LCHC1) [Includes: Glutamate formimidoyltransferase (EC 2.1.2.5) (Glutamate formiminotransferase) (Glutamate formyltransferase); Formimidoyltetrahydrofolate cyclodeaminase (EC 4.3.1.4) (Formiminotetrahydrofolate cyclodeaminase)]	FTCD	DB00116;	51208;
P00367	DHE3_HUMAN	reviewed	Glutamate dehydrogenase 1, mitochondrial (GDH 1) (EC 1.4.1.3)	GLUD1 GLUD	DB00756;	35878;
P00374	DYR_HUMAN	reviewed	Dihydrofolate reductase (EC 1.5.1.3)	DHFR	DB00563;DB00642;DB06813;DB01131;DB00205;DB00440;DB01157;	319651;
P00390	GSHR_HUMAN	reviewed	Glutathione reductase, mitochondrial (GR) (GRase) (EC 1.8.1.7)	GSR GLUR GRD1	DB00262;DB03147;DB00143;	90030;
P00439	PH4H_HUMAN	reviewed	Phenylalanine-4-hydroxylase (PAH) (EC 1.14.16.1) (Phe-4-monooxygenase)	PAH	DB06262;DB00668;DB00120;DB00368;DB00360;	79254;2209;79651;79253;293284;
P00441	SODC_HUMAN	reviewed	Superoxide dismutase [Cu-Zn] (EC 1.15.1.1) (Superoxide dismutase 1) (hSod1)	SOD1	DB00958;DB00515;DB00526;DB00163;	803;
P00480	OTC_HUMAN	reviewed	Ornithine carbamoyltransferase, mitochondrial (EC 2.1.3.3) (Ornithine transcarbamylase) (OTCase)	OTC	DB00155;DB00129;	664;
P00488	F13A_HUMAN	reviewed	Coagulation factor XIII A chain (Coagulation factor XIIIa) (EC 2.3.2.13) (Protein-glutamine gamma-glutamyltransferase A chain) (Transglutaminase A chain)	F13A1 F13A	DB00130;	331;
P00491	PNPH_HUMAN	reviewed	Purine nucleoside phosphorylase (PNP) (EC 2.4.2.1) (Inosine phosphorylase) (Inosine-guanosine phosphorylase)	PNP NP	DB00242;DB00900;	760;
P00492	HPRT_HUMAN	reviewed	Hypoxanthine-guanine phosphoribosyltransferase (HGPRT) (HGPRTase) (EC 2.4.2.8)	HPRT1 HPRT	DB00993;DB01033;DB00352;	79233;510;
P00519	ABL1_HUMAN	reviewed	Tyrosine-protein kinase ABL1 (EC 2.7.10.2) (Abelson murine leukemia viral oncogene homolog 1) (Abelson tyrosine-protein kinase 1) (Proto-oncogene c-Abl) (p150)	ABL1 ABL JTK7	DB00171;DB06616;DB01254;DB00619;DB04868;DB08901;DB08896;	521;99860;99861;
P00533	EGFR_HUMAN	reviewed	Epidermal growth factor receptor (EC 2.7.10.1) (Proto-oncogene c-ErbB-1) (Receptor tyrosine-protein kinase erbB-1)	EGFR ERBB ERBB1 HER1	DB08916;DB00002;DB00530;DB00317;DB01259;DB00281;DB01269;DB00072;DB05294;	251579;251576;294023;357191;
P00558	PGK1_HUMAN	reviewed	Phosphoglycerate kinase 1 (EC 2.7.2.3) (Cell migration-inducing gene 10 protein) (Primer recognition protein 2) (PRP 2)	PGK1 PGKA MIG10 OK/SW-cl.110	DB00709;	713;
P00734	THRB_HUMAN	reviewed	Prothrombin (EC 3.4.21.5) (Coagulation factor II) [Cleaved into: Activation peptide fragment 1; Activation peptide fragment 2; Thrombin light chain; Thrombin heavy chain]	F2	DB00025;DB00278;DB05777;DB00006;DB00100;DB06695;DB00055;DB00001;DB00170;DB01123;DB04786;DB04898;	329217;325;64738;
P00740	FA9_HUMAN	reviewed	Coagulation factor IX (EC 3.4.21.22) (Christmas factor) (Plasma thromboplastin component) (PTC) [Cleaved into: Coagulation factor IXa light chain; Coagulation factor IXa heavy chain]	F9	DB00025;DB00170;	169799;169796;169793;177929;
P00742	FA10_HUMAN	reviewed	Coagulation factor X (EC 3.4.21.6) (Stuart factor) (Stuart-Prower factor) [Cleaved into: Factor X light chain; Factor X heavy chain; Activated factor Xa heavy chain]	F10	DB00025;DB06605;DB00100;DB00036;DB01225;DB00569;DB01109;DB00170;DB06228;	328;
P00747	PLMN_HUMAN	reviewed	Plasminogen (EC 3.4.21.7) [Cleaved into: Plasmin heavy chain A; Activation peptide; Angiostatin; Plasmin heavy chain A, short form; Plasmin light chain B]	PLG	DB00009;DB00513;DB00029;DB06692;DB00015;DB00086;DB00031;DB00302;DB00013;	722;97231;
P00749	UROK_HUMAN	reviewed	Urokinase-type plasminogen activator (U-plasminogen activator) (uPA) (EC 3.4.21.73) [Cleaved into: Urokinase-type plasminogen activator long chain A; Urokinase-type plasminogen activator short chain A; Urokinase-type plasminogen activator chain B]	PLAU	DB00594;DB00013;	220436;
P00813	ADA_HUMAN	reviewed	Adenosine deaminase (EC 3.5.4.4) (Adenosine aminohydrolase)	ADA ADA1	DB00640;DB00975;DB00974;DB01280;DB00552;DB00277;DB00194;	39041;277;
P00918	CAH2_HUMAN	reviewed	Carbonic anhydrase 2 (EC 4.2.1.1) (Carbonate dehydratase II) (Carbonic anhydrase C) (CAC) (Carbonic anhydrase II) (CA-II)	CA2	DB00819;DB00436;DB00562;DB01194;DB00880;DB00606;DB01119;DB01144;DB00869;DB01031;DB00695;DB00999;DB00774;DB00703;DB00232;DB01325;DB00273;DB01021;DB00909;	2785;
P00966	ASSY_HUMAN	reviewed	Argininosuccinate synthase (EC 6.3.4.5) (Citrulline--aspartate ligase)	ASS1 ASS	DB00171;DB00125;DB00128;DB00155;	247546;247573;
P01008	ANT3_HUMAN	reviewed	Antithrombin-III (ATIII) (Serpin C1)	SERPINC1 AT3 PRO0309	DB00407;DB06779;DB01225;DB00569;DB01109;DB08813;DB06271;DB06822;	82;
P01100	FOS_HUMAN	reviewed	Proto-oncogene c-Fos (Cellular oncogene fos) (G0/G1 switch regulatory protein 7)	FOS G0S7	DB08813;DB00852;	528;
P01106	MYC_HUMAN	reviewed	Myc proto-oncogene protein (Class E basic helix-loop-helix protein 39) (bHLHe39) (Proto-oncogene c-Myc) (Transcription factor p64)	MYC BHLHE39	DB08813;	543;99861;
P01133	EGF_HUMAN	reviewed	Pro-epidermal growth factor (EGF) [Cleaved into: Epidermal growth factor (Urogastrone)]	EGF	DB00364;	210159;34527;
P01138	NGF_HUMAN	reviewed	Beta-nerve growth factor (Beta-NGF)	NGF NGFB	DB01407;	64752;
P01189	COLI_HUMAN	reviewed	Pro-opiomelanocortin (POMC) (Corticotropin-lipotropin) [Cleaved into: NPP; Melanotropin gamma (Gamma-MSH); Potential peptide; Corticotropin (Adrenocorticotropic hormone) (ACTH); Melanotropin alpha (Alpha-MSH); Corticotropin-like intermediary peptide (CLIP); Lipotropin beta (Beta-LPH); Lipotropin gamma (Gamma-LPH); Melanotropin beta (Beta-MSH); Beta-endorphin; Met-enkephalin]	POMC	DB00836;	71526;
P01375	TNFA_HUMAN	reviewed	Tumor necrosis factor (Cachectin) (TNF-alpha) (Tumor necrosis factor ligand superfamily member 2) (TNF-a) [Cleaved into: Tumor necrosis factor, membrane form (N-terminal fragment) (NTF); Intracellular domain 1 (ICD1); Intracellular domain 2 (ICD2); C-domain 1; C-domain 2; Tumor necrosis factor, soluble form]	TNF TNFA TNFSF2	DB00051;DB01427;DB08904;DB00608;DB01407;DB00668;DB00005;DB01296;DB06674;DB00065;DB08910;DB01411;DB00852;DB01041;	40050;
P01579	IFNG_HUMAN	reviewed	Interferon gamma (IFN-gamma) (Immune interferon)	IFNG	DB01296;DB01250;	88;
P02671	FIBA_HUMAN	reviewed	Fibrinogen alpha chain [Cleaved into: Fibrinopeptide A; Fibrinogen alpha chain]	FGA	DB00009;DB00029;DB00015;DB00364;DB00031;	98880;98881;248408;101041;93562;
P02675	FIBB_HUMAN	reviewed	Fibrinogen beta chain [Cleaved into: Fibrinopeptide B; Fibrinogen beta chain]	FGB	DB00364;	98880;98881;248408;101041;
P02679	FIBG_HUMAN	reviewed	Fibrinogen gamma chain	FGG PRO2061	DB00364;	98880;98881;248408;101041;
P02708	ACHA_HUMAN	reviewed	Acetylcholine receptor subunit alpha	CHRNA1 ACHRA CHNRA	DB00674;	33108;98913;
P02753	RET4_HUMAN	reviewed	Retinol-binding protein 4 (Plasma retinol-binding protein) (PRBP) (RBP) [Cleaved into: Plasma retinol-binding protein(1-182); Plasma retinol-binding protein(1-181); Plasma retinol-binding protein(1-179); Plasma retinol-binding protein(1-176)]	RBP4 PRO2222	DB00162;	352718;
P02766	TTHY_HUMAN	reviewed	Transthyretin (ATTR) (Prealbumin) (TBPA)	TTR PALB	DB00586;DB00255;DB00861;DB01093;DB00451;DB00279;DB01583;	85447;85451;
P02768	ALBU_HUMAN	reviewed	Serum albumin	ALB GIG20 GIG42 PRO0903 PRO1708 PRO2044 PRO2619 PRO2675 UNQ696/PRO1341	DB05812;DB01418;DB01614;DB00945;DB00459;DB00802;DB00321;DB00415;DB00995;DB07402;DB01294;DB08907;DB01197;DB00456;DB01327;DB00274;DB01328;DB01329;DB01330;DB00430;DB01212;DB00482;DB00567;DB00477;DB01242;DB01068;DB01147;DB01189;DB00829;DB00586;DB00861;DB01396;DB04855;DB00228;DB08899;DB00530;DB00783;DB00655;DB04574;DB00903;DB00749;DB00573;DB00544;DB00472;DB00712;DB01320;DB06716;DB00695;DB00743;DB06705…	86816;276271;
P02787	TRFE_HUMAN	reviewed	Serotransferrin (Transferrin) (Beta-1 metal-binding globulin) (Siderophilin)	TF PRO1400	DB01370;DB01294;DB05260;DB00893;	1195;
P02792	FRIL_HUMAN	reviewed	Ferritin light chain (Ferritin L subunit)	FTL	DB00893;	254704;163;157846;
P02794	FRIH_HUMAN	reviewed	Ferritin heavy chain (Ferritin H subunit) (EC 1.16.3.1) (Cell proliferation-inducing gene 15 protein) [Cleaved into: Ferritin heavy chain, N-terminally processed]	FTH1 FTH FTHL6 OK/SW-cl.84 PIG15	DB00893;	247790;
P03372	ESR1_HUMAN	reviewed	Estrogen receptor (ER) (ER-alpha) (Estradiol receptor) (Nuclear receptor subfamily 3 group A member 1)	ESR1 ESR NR3A1	DB01431;DB00882;DB00286;DB01406;DB00304;DB00890;DB00255;DB00783;DB01196;DB04573;DB00655;DB04574;DB00977;DB00823;DB00294;DB01185;DB00947;DB00367;DB00603;DB01065;DB01357;DB01183;DB00957;DB04938;DB00396;DB04575;DB00481;DB00675;DB00539;DB01108;	785;
P03886	NU1M_HUMAN	reviewed	NADH-ubiquinone oxidoreductase chain 1 (EC 1.6.5.3) (NADH dehydrogenase subunit 1)	MT-ND1 MTND1 NADH1 ND1	DB01189;DB01159;DB00753;DB01028;DB01236;	104;255210;550;
P03956	MMP1_HUMAN	reviewed	Interstitial collagenase (EC 3.4.24.7) (Fibroblast collagenase) (Matrix metalloproteinase-1) (MMP-1) [Cleaved into: 22 kDa interstitial collagenase; 27 kDa interstitial collagenase]	MMP1 CLG	DB00786;	79408;
P04040	CATA_HUMAN	reviewed	Catalase (EC 1.11.1.6)	CAT	DB01213;	926;
P04049	RAF1_HUMAN	reviewed	RAF proto-oncogene serine/threonine-protein kinase (EC 2.7.11.1) (Proto-oncogene c-RAF) (cRaf) (Raf-1)	RAF1 RAF	DB08912;DB08896;DB00398;	154;500;648;251612;
P04070	PROC_HUMAN	reviewed	Vitamin K-dependent protein C (EC 3.4.21.69) (Anticoagulant protein C) (Autoprothrombin IIA) (Blood coagulation factor XIV) [Cleaved into: Vitamin K-dependent protein C light chain; Vitamin K-dependent protein C heavy chain; Activation peptide]	PROC	DB00025;DB00170;DB00464;	745;
P04150	GCR_HUMAN	reviewed	Glucocorticoid receptor (GR) (Nuclear receptor subfamily 3 group C member 1)	NR3C1 GRL	DB00240;DB00288;DB00394;DB00443;DB01222;DB01410;DB01013;DB00838;DB01380;DB01260;DB00547;DB01234;DB00223;DB06781;DB00687;DB00663;DB00180;DB00591;DB01047;DB00324;DB01185;DB00846;DB08906;DB00588;DB00596;DB00769;DB00741;DB00873;DB00253;DB00351;DB00959;DB00834;DB00764;DB01384;DB01130;DB00860;DB00635;DB00896;DB00421;DB00620;	786;
P04156	PRIO_HUMAN	reviewed	Major prion protein (PrP) (ASCR) (PrP27-30) (PrP33-35C) (CD antigen CD230)	PRNP ALTPRP PRIP PRP	DB00759;	397606;280397;466;356;157941;282166;
P04181	OAT_HUMAN	reviewed	Ornithine aminotransferase, mitochondrial (EC 2.6.1.13) (Ornithine delta-aminotransferase) (Ornithine--oxo-acid aminotransferase) [Cleaved into: Ornithine aminotransferase, hepatic form; Ornithine aminotransferase, renal form]	OAT	DB00129;	414;
P04424	ARLY_HUMAN	reviewed	Argininosuccinate lyase (ASAL) (EC 4.3.2.1) (Arginosuccinase)	ASL	DB00125;	23;
P04629	NTRK1_HUMAN	reviewed	High affinity nerve growth factor receptor (EC 2.7.10.1) (Neurotrophic tyrosine kinase receptor type 1) (TRK1-transforming tyrosine kinase protein) (Tropomyosin-related kinase A) (Tyrosine kinase receptor) (Tyrosine kinase receptor A) (Trk-A) (gp140trk) (p140-TrkA)	NTRK1 MTC TRK TRKA	DB00321;DB00619;DB08896;	99361;642;64752;146;
P04637	P53_HUMAN	reviewed	Cellular tumor antigen p53 (Antigen NY-CO-13) (Phosphoprotein p53) (Tumor suppressor p53)	TP53 P53	DB00945;	1501;67038;3318;1333;251579;251576;524;2807;99860;
P04818	TYSY_HUMAN	reviewed	Thymidylate synthase (TS) (TSase) (EC 2.1.1.45)	TYMS TS OK/SW-cl.29	DB01101;DB00322;DB00544;DB00441;DB00650;DB00563;DB00642;DB06813;DB00293;DB00432;DB00440;	240839;
P05023	AT1A1_HUMAN	reviewed	Sodium/potassium-transporting ATPase subunit alpha-1 (Na(+)/K(+) ATPase alpha-1 subunit) (EC 3.6.3.9) (Sodium pump subunit alpha-1)	ATP1A1	DB00511;DB01430;DB01370;DB01244;DB01158;DB01188;DB01078;DB01119;DB01396;DB00390;DB00903;DB00774;DB01092;DB01021;	85142;
P05089	ARGI1_HUMAN	reviewed	Arginase-1 (EC 3.5.3.1) (Liver-type arginase) (Type I arginase)	ARG1	DB00129;	90;
P05129	KPCG_HUMAN	reviewed	Protein kinase C gamma type (PKC-gamma) (EC 2.7.11.13)	PRKCG PKCG	DB00675;	98763;
P05164	PERM_HUMAN	reviewed	Myeloperoxidase (MPO) (EC 1.11.2.2) [Cleaved into: Myeloperoxidase; 89 kDa myeloperoxidase; 84 kDa myeloperoxidase; Myeloperoxidase light chain; Myeloperoxidase heavy chain]	MPO	DB00233;DB00006;DB02300;DB00958;DB00833;DB00535;DB00515;DB00847;DB00250;DB01225;DB00062;DB00583;DB01065;DB00244;DB00461;DB00104;DB00526;DB00550;DB00208;DB00500;	2587;
P05165	PCCA_HUMAN	reviewed	Propionyl-CoA carboxylase alpha chain, mitochondrial (PCCase subunit alpha) (EC 6.4.1.3) (Propanoyl-CoA:carbon dioxide ligase subunit alpha)	PCCA	DB00121;	35;
P05166	PCCB_HUMAN	reviewed	Propionyl-CoA carboxylase beta chain, mitochondrial (PCCase subunit beta) (EC 6.4.1.3) (Propanoyl-CoA:carbon dioxide ligase subunit beta)	PCCB	DB00121;DB00161;	35;
P05231	IL6_HUMAN	reviewed	Interleukin-6 (IL-6) (B-cell stimulatory factor 2) (BSF-2) (CTL differentiation factor) (CDF) (Hybridoma growth factor) (Interferon beta-2) (IFN-beta-2)	IL6 IFNB2	DB01404;	206;85414;
P06239	LCK_HUMAN	reviewed	Tyrosine-protein kinase Lck (EC 2.7.10.2) (Leukocyte C-terminal Src kinase) (LSK) (Lymphocyte cell-specific protein-tyrosine kinase) (Protein YT16) (Proto-oncogene Lck) (T cell-specific protein-tyrosine kinase) (p56-LCK)	LCK	DB01254;DB08901;	280142;
P06276	CHLE_HUMAN	reviewed	Cholinesterase (EC 3.1.1.8) (Acylcholine acylhydrolase) (Butyrylcholine esterase) (Choline esterase II) (Pseudocholinesterase)	BCHE CHE1	DB08897;DB01122;DB01408;DB01161;DB00856;DB00477;DB00122;DB00527;DB00515;DB04920;DB00979;DB01245;DB00944;DB00711;DB00449;DB01135;DB01395;DB01057;DB01010;DB01364;DB00392;DB00674;DB00941;DB00762;DB00677;DB00772;DB00358;DB08893;DB01226;DB01400;DB00585;DB00892;DB01337;DB00082;DB00183;DB00790;DB01338;DB00733;DB01035;DB00721;DB00545;DB00178;DB00989;DB00202;DB00391;DB00871;DB00620;DB00508;DB01116;	132;413693;
P06737	PYGL_HUMAN	reviewed	Glycogen phosphorylase, liver form (EC 2.4.1.1)	PYGL	DB00131;	369;
P07101	TY3H_HUMAN	reviewed	Tyrosine 3-monooxygenase (EC 1.14.16.2) (Tyrosine 3-hydroxylase) (TH)	TH TYH	DB00120;DB00135;DB00765;DB00360;	101150;
P07202	PERT_HUMAN	reviewed	Thyroid peroxidase (TPO) (EC 1.11.1.8)	TPO	DB00389;DB00509;DB00763;DB00550;	95716;
P07204	TRBM_HUMAN	reviewed	Thrombomodulin (TM) (Fetomodulin) (CD antigen CD141)	THBD THRM	DB00055;DB01050;	217023;
P07225	PROS_HUMAN	reviewed	Vitamin K-dependent protein S	PROS1 PROS	DB00055;DB00170;DB00464;	743;
P07333	CSF1R_HUMAN	reviewed	Macrophage colony-stimulating factor 1 receptor (CSF-1 receptor) (CSF-1-R) (CSF-1R) (M-CSF-R) (EC 2.7.10.1) (Proto-oncogene c-Fms) (CD antigen CD115)	CSF1R FMS	DB00619;DB01268;	313808;
P07510	ACHG_HUMAN	reviewed	Acetylcholine receptor subunit gamma	CHRNG ACHRG	DB00674;	2990;33108;
P07741	APT_HUMAN	reviewed	Adenine phosphoribosyltransferase (APRT) (EC 2.4.2.7)	APRT	DB00173;DB00131;	976;
P07949	RET_HUMAN	reviewed	Proto-oncogene tyrosine-protein kinase receptor Ret (EC 2.7.10.1) (Cadherin family member 12) (Proto-oncogene c-Ret) [Cleaved into: Soluble RET kinase fragment; Extracellular cell-membrane anchored RET cadherin 120 kDa fragment]	RET CDHF12 CDHR16 PTC RET51	DB08875;DB08901;DB08896;DB00398;	1848;99361;99803;29072;388;247698;247709;146;93100;
P08100	OPSD_HUMAN	reviewed	Rhodopsin (Opsin-2)	RHO OPN2	DB01159;	215;791;52427;
P08183	MDR1_HUMAN	reviewed	Multidrug resistance protein 1 (EC 3.6.3.44) (ATP-binding cassette sub-family B member 1) (P-glycoprotein 1) (CD antigen CD243)	ABCB1 MDR1 PGY1	DB01193;DB00316;DB00945;DB00171;DB05773;DB08916;DB00518;DB00802;DB00523;DB00915;DB00345;DB01118;DB00321;DB00381;DB00701;DB00276;DB06605;DB01169;DB00637;DB01072;DB00335;DB01076;DB06626;DB00972;DB00207;DB01086;DB01244;DB00443;DB00810;DB08873;DB06616;DB08870;DB01200;DB00921;DB00490;DB06772;DB00201;DB08907;DB00796;DB01197;DB00564;DB08889;DB01136;DB00520;DB00608;DB00477;DB00672;DB01239;DB01340;DB00501…	771;
P08185	CBG_HUMAN	reviewed	Corticosteroid-binding globulin (CBG) (Serpin A6) (Transcortin)	SERPINA6 CBG	DB00240;DB00394;DB01410;DB00663;DB00180;DB00591;DB01047;DB00324;DB00846;DB00588;DB00596;DB00253;DB00648;DB01384;DB00860;DB00896;DB00620;	199247;
P08235	MCR_HUMAN	reviewed	Mineralocorticoid receptor (MR) (Nuclear receptor subfamily 3 group C member 2)	NR3C2 MCR MLR	DB01395;DB00700;DB01023;DB00687;DB00588;DB00393;DB00396;DB00421;	88660;171871;
P08243	ASNS_HUMAN	reviewed	Asparagine synthetase [glutamine-hydrolyzing] (EC 6.3.5.4) (Cell cycle control protein TS11) (Glutamine-dependent asparagine synthetase)	ASNS TS11	DB00171;DB00174;DB00128;DB00130;	391376;
P08253	MMP2_HUMAN	reviewed	72 kDa type IV collagenase (EC 3.4.24.24) (72 kDa gelatinase) (Gelatinase A) (Matrix metalloproteinase-2) (MMP-2) (TBE-1) [Cleaved into: PEX]	MMP2 CLG4A	DB01197;DB00786;	85196;3460;
P08581	MET_HUMAN	reviewed	Hepatocyte growth factor receptor (HGF receptor) (EC 2.7.10.1) (HGF/SF receptor) (Proto-oncogene c-Met) (Scatter factor receptor) (SF receptor) (Tyrosine-protein kinase Met)	MET	DB08875;DB08865;	106;47044;
P08709	FA7_HUMAN	reviewed	Coagulation factor VII (EC 3.4.21.21) (Proconvertin) (Serum prothrombin conversion accelerator) (SPCA) (Eptacog alfa) [Cleaved into: Factor VII light chain; Factor VII heavy chain]	F7	DB00100;DB00036;DB00170;	327;
P09172	DOPO_HUMAN	reviewed	Dopamine beta-hydroxylase (EC 1.14.17.1) (Dopamine beta-monooxygenase) [Cleaved into: Soluble dopamine beta-hydroxylase]	DBH	DB00822;DB00988;DB00550;DB00126;	230;
P09467	F16P1_HUMAN	reviewed	Fructose-1,6-bisphosphatase 1 (FBPase 1) (EC 3.1.3.11) (D-fructose-1,6-bisphosphate 1-phosphohydrolase 1) (Liver FBPase)	FBP1 FBP	DB00131;	348;
P09619	PGFRB_HUMAN	reviewed	Platelet-derived growth factor receptor beta (PDGF-R-beta) (PDGFR-beta) (EC 2.7.10.1) (Beta platelet-derived growth factor receptor) (Beta-type platelet-derived growth factor receptor) (CD140 antigen-like family member B) (Platelet-derived growth factor receptor 1) (PDGFR-1) (CD antigen CD140b)	PDGFRB PDGFR PDGFR1	DB00102;DB01254;DB00619;DB06589;DB08896;DB00398;DB01268;	1980;98823;2591;168950;314950;86830;
P09622	DLDH_HUMAN	reviewed	Dihydrolipoyl dehydrogenase, mitochondrial (EC 1.8.1.4) (Dihydrolipoamide dehydrogenase) (Glycine cleavage system L protein)	DLD GCSL LAD PHE3	DB03147;	2394;
P09848	LPH_HUMAN	reviewed	Lactase-phlorizin hydrolase (Lactase-glycosylceramidase) [Includes: Lactase (EC 3.2.1.108); Phlorizin hydrolase (EC 3.2.1.62)]	LCT LPH	DB00126;	53690;319681;
P10253	LYAG_HUMAN	reviewed	Lysosomal alpha-glucosidase (EC 3.2.1.20) (Acid maltase) (Aglucosidase alfa) [Cleaved into: 76 kDa lysosomal alpha-glucosidase; 70 kDa lysosomal alpha-glucosidase]	GAA	DB00284;DB00491;	308604;308552;308573;
P10275	ANDR_HUMAN	reviewed	Androgen receptor (Dihydrotestosterone receptor) (Nuclear receptor subfamily 3 group C member 4)	AR DHTR NR3C4	DB01128;DB04839;DB01406;DB01395;DB00858;DB08899;DB00687;DB01185;DB00499;DB01026;DB00367;DB06710;DB08804;DB00984;DB00665;DB00621;DB00421;DB00624;DB01420;	99429;440;481;90797;
P10276	RARA_HUMAN	reviewed	Retinoic acid receptor alpha (RAR-alpha) (Nuclear receptor subfamily 1 group B member 1)	RARA NR1B1	DB00459;DB00210;DB00523;DB00982;DB04942;DB00799;	520;
P10415	BCL2_HUMAN	reviewed	Apoptosis regulator Bcl-2	BCL2	DB01248;DB01050;DB01229;DB01367;	545;98839;
P10636	TAU_HUMAN	reviewed	Microtubule-associated protein tau (Neurofibrillary tangle protein) (Paired helical filament-tau) (PHF-tau)	MAPT MAPTL MTBT1 TAU	DB01248;DB01229;	275864;240071;100070;240103;240085;240112;240094;100069;
P10721	KIT_HUMAN	reviewed	Mast/stem cell growth factor receptor Kit (SCFR) (EC 2.7.10.1) (Piebald trait protein) (PBT) (Proto-oncogene c-Kit) (Tyrosine-protein kinase Kit) (p145 c-kit) (v-kit Hardy-Zuckerman 4 feline sarcoma viral oncogene homolog) (CD antigen CD117)	KIT SCFR	DB01254;DB00619;DB04868;DB06589;DB08901;DB08896;DB00398;DB01268;	98829;102724;98834;158799;280785;158796;79455;44890;158778;158793;158772;2884;158769;280794;158775;98849;90389;158766;
P10745	RET3_HUMAN	reviewed	Retinol-binding protein 3 (Interphotoreceptor retinoid-binding protein) (IRBP) (Interstitial retinol-binding protein)	RBP3	DB00162;	791;
P10826	RARB_HUMAN	reviewed	Retinoic acid receptor beta (RAR-beta) (HBV-activated protein) (Nuclear receptor subfamily 1 group B member 2) (RAR-epsilon)	RARB HAP NR1B2	DB00459;DB00210;DB00523;DB04942;DB00799;	2470;
P10827	THA_HUMAN	reviewed	Thyroid hormone receptor alpha (Nuclear receptor subfamily 1 group A member 1) (V-erbA-related protein 7) (EAR-7) (c-erbA-1) (c-erbA-alpha)	THRA EAR7 ERBA1 NR1A1 THRA1 THRA2	DB00509;DB00451;DB00279;DB01583;	97927;
P10828	THB_HUMAN	reviewed	Thyroid hormone receptor beta (Nuclear receptor subfamily 1 group A member 2) (c-erbA-2) (c-erbA-beta)	THRB ERBA2 NR1A2 THR1	DB00509;DB00451;DB00279;DB01583;	3221;97927;165994;
P11166	GTR1_HUMAN	reviewed	Solute carrier family 2, facilitated glucose transporter member 1 (Glucose transporter type 1, erythrocyte/brain) (GLUT-1) (HepG2 glucose transporter)	SLC2A1 GLUT1	DB00292;	64280;71277;168577;53583;98811;
P11168	GTR2_HUMAN	reviewed	Solute carrier family 2, facilitated glucose transporter member 2 (Glucose transporter type 2, liver) (GLUT-2)	SLC2A2 GLUT2	DB00428;	2088;
P11172	UMPS_HUMAN	reviewed	Uridine 5'-monophosphate synthase (UMP synthase) [Includes: Orotate phosphoribosyltransferase (OPRT) (OPRTase) (EC 2.4.2.10); Orotidine 5'-phosphate decarboxylase (ODC) (EC 4.1.1.23) (OMPdecase)]	UMPS OK/SW-cl.21	DB00544;	30;
P11177	ODPB_HUMAN	reviewed	Pyruvate dehydrogenase E1 component subunit beta, mitochondrial (PDHE1-B) (EC 1.2.4.1)	PDHB PHE1B	DB00119;	255138;
P11230	ACHB_HUMAN	reviewed	Acetylcholine receptor subunit beta	CHRNB1 ACHRB CHRNB	DB00674;	98913;
P11245	ARY2_HUMAN	reviewed	Arylamine N-acetyltransferase 2 (EC 2.3.1.5) (Arylamide acetylase 2) (N-acetyltransferase type 2) (NAT-2) (Polymorphic arylamine N-acetyltransferase) (PNAT)	NAT2 AAC2	DB00316;DB01068;DB00250;DB04953;DB00951;DB01015;	240887;
P11274	BCR_HUMAN	reviewed	Breakpoint cluster region protein (EC 2.7.11.1) (Renal carcinoma antigen NY-REN-26)	BCR BCR1 D22S11	DB06616;DB08901;	521;261330;99860;99861;
P11310	ACADM_HUMAN	reviewed	Medium-chain specific acyl-CoA dehydrogenase, mitochondrial (MCAD) (EC 1.3.8.7)	ACADM	DB03147;	42;
P11362	FGFR1_HUMAN	reviewed	Fibroblast growth factor receptor 1 (FGFR-1) (EC 2.7.10.1) (Basic fibroblast growth factor receptor 1) (BFGFR) (bFGF-R-1) (Fms-like tyrosine kinase 2) (FLT-2) (N-sam) (Proto-oncogene c-Fgr) (CD antigen CD331)	FGFR1 BFGFR CEK FGFBR FLG FLT2 HBGFR	DB00039;DB08901;DB08896;DB00398;	251579;251576;2117;2227;3366;478;168953;432;99798;2645;93258;251612;314950;3157;
P11388	TOP2A_HUMAN	reviewed	DNA topoisomerase 2-alpha (EC 5.99.1.3) (DNA topoisomerase II, alpha isozyme)	TOP2A TOP2	DB00276;DB00537;DB00970;DB00694;DB00380;DB00997;DB00467;DB00445;DB00773;DB04576;DB01177;DB01137;DB00978;DB04967;DB01204;DB00218;DB01059;DB01165;DB00487;DB01179;DB01208;DB00444;DB00685;DB00385;	635;
P11498	PYC_HUMAN	reviewed	Pyruvate carboxylase, mitochondrial (EC 6.4.1.1) (Pyruvic carboxylase) (PCB)	PC	DB00121;DB00119;	353320;353308;353314;
P11586	C1TC_HUMAN	reviewed	C-1-tetrahydrofolate synthase, cytoplasmic (C1-THF synthase) [Cleaved into: C-1-tetrahydrofolate synthase, cytoplasmic, N-terminally processed] [Includes: Methylenetetrahydrofolate dehydrogenase (EC 1.5.1.5); Methenyltetrahydrofolate cyclohydrolase (EC 3.5.4.9); Formyltetrahydrofolate synthetase (EC 6.3.4.3)]	MTHFD1 MTHFC MTHFD	DB00116;	268392;268762;268397;268766;268388;268758;268384;268752;268377;268748;268740;268770;
P12081	SYHC_HUMAN	reviewed	Histidine--tRNA ligase, cytoplasmic (EC 6.1.1.21) (Histidyl-tRNA synthetase) (HisRS)	HARS HRS	DB00117;	231183;
P12235	ADT1_HUMAN	reviewed	ADP/ATP translocase 1 (ADP,ATP carrier protein 1) (ADP,ATP carrier protein, heart/skeletal muscle isoform T1) (Adenine nucleotide translocator 1) (ANT 1) (Solute carrier family 25 member 4)	SLC25A4 ANT1	DB00171;DB00720;	254892;1369;155;
P12271	RLBP1_HUMAN	reviewed	Retinaldehyde-binding protein 1 (Cellular retinaldehyde-binding protein)	RLBP1 CRALBP	DB00162;	85128;227796;791;52427;
P12821	ACE_HUMAN	reviewed	Angiotensin-converting enzyme (ACE) (EC 3.2.1.-) (EC 3.4.15.1) (Dipeptidyl carboxypeptidase I) (Kininase II) (CD antigen CD143) [Cleaved into: Angiotensin-converting enzyme, soluble form]	ACE DCP DCP1	DB00542;DB00616;DB01197;DB01340;DB00584;DB00492;DB00722;DB00691;DB00790;DB00881;DB00178;DB01180;DB01348;DB00519;	97369;
P13569	CFTR_HUMAN	reviewed	Cystic fibrosis transmembrane conductance regulator (CFTR) (ATP-binding cassette sub-family C member 7) (Channel conductance-controlling ATPase) (EC 3.6.3.49) (cAMP-dependent chloride channel)	CFTR ABCC7	DB00887;DB04941;DB01016;DB01050;DB08820;	48;586;676;60033;399805;
P13611	CSPG2_HUMAN	reviewed	Versican core protein (Chondroitin sulfate proteoglycan core protein 2) (Chondroitin sulfate proteoglycan 2) (Glial hyaluronate-binding protein) (GHAP) (Large fibroblast proteoglycan) (PG-M)	VCAN CSPG2	DB08818;	898;
P14410	SUIS_HUMAN	reviewed	Sucrase-isomaltase, intestinal [Cleaved into: Sucrase (EC 3.2.1.48); Isomaltase (EC 3.2.1.10)]	SI	DB00284;DB00747;	306446;306474;306436;306462;306486;
P14416	DRD2_HUMAN	reviewed	D(2) dopamine receptor (Dopamine D2 receptor)	DRD2	DB01614;DB01063;DB01425;DB00915;DB06288;DB00543;DB00182;DB00714;DB01238;DB06216;DB01200;DB00490;DB00248;DB00477;DB01239;DB00568;DB00363;DB01151;DB01184;DB00988;DB01142;DB00450;DB01049;DB00696;DB00875;DB00623;DB04842;DB00502;DB04946;DB00458;DB01221;DB01235;DB00589;DB00408;DB08815;DB00934;DB01043;DB00933;DB01403;DB01233;DB06148;DB00805;DB00370;DB01618;DB00540;DB00334;DB01267;DB01186;DB00850;DB01100…	36899;
P14598	NCF1_HUMAN	reviewed	Neutrophil cytosol factor 1 (NCF-1) (47 kDa autosomal chronic granulomatous disease protein) (47 kDa neutrophil oxidase factor) (NCF-47K) (Neutrophil NADPH oxidase factor 1) (Nox organizer 2) (Nox-organizing protein 2) (SH3 and PX domain-containing protein 1A) (p47-phox)	NCF1 NOXO2 SH3PXD1A	DB00514;	379;
P14679	TYRO_HUMAN	reviewed	Tyrosinase (EC 1.14.18.1) (LB24-AB) (Monophenol monooxygenase) (SK29-AB) (Tumor rejection antigen AB)	TYR	DB00548;DB01055;DB00600;	352734;352740;79431;79434;352737;
P14770	GPIX_HUMAN	reviewed	Platelet glycoprotein IX (GP-IX) (GPIX) (Glycoprotein 9) (CD antigen CD42a)	GP9	DB00468;	274;
P14780	MMP9_HUMAN	reviewed	Matrix metalloproteinase-9 (MMP-9) (EC 3.4.24.35) (92 kDa gelatinase) (92 kDa type IV collagenase) (Gelatinase B) (GELB) [Cleaved into: 67 kDa matrix metalloproteinase-9; 82 kDa matrix metalloproteinase-9]	MMP9 CLG4B	DB01197;DB01296;DB00786;DB01017;	1040;
P14867	GBRA1_HUMAN	reviewed	Gamma-aminobutyric acid receptor subunit alpha-1 (GABA(A) receptor subunit alpha-1)	GABRA1	DB00659;DB00546;DB00404;DB01351;DB00543;DB01352;DB01558;DB00237;DB00241;DB01353;DB00475;DB01594;DB00349;DB01068;DB00628;DB01559;DB01189;DB00829;DB00228;DB01049;DB01215;DB00402;DB00898;DB00189;DB00292;DB01567;DB01205;DB00690;DB01381;DB01437;DB00801;DB01159;DB01354;DB01355;DB00753;DB01587;DB00186;DB00371;DB00474;DB01028;DB00849;DB01107;DB00683;DB01595;DB00334;DB00842;DB00312;DB01174;DB01588;DB00794…	64280;33069;307;
P14868	SYDC_HUMAN	reviewed	Aspartate--tRNA ligase, cytoplasmic (EC 6.1.1.12) (Aspartyl-tRNA synthetase) (AspRS) (Cell proliferation-inducing gene 40 protein)	DARS PIG40	DB00128;	363412;
P14920	OXDA_HUMAN	reviewed	D-amino-acid oxidase (DAAO) (DAMOX) (DAO) (EC 1.4.3.3)	DAO DAMOX	DB03147;	803;
P15056	BRAF_HUMAN	reviewed	Serine/threonine-protein kinase B-raf (EC 2.7.11.1) (Proto-oncogene B-Raf) (p94) (v-Raf murine sarcoma viral oncogene homolog B1)	BRAF BRAF1 RAFB1	DB08912;DB08896;DB00398;DB08881;	1340;54595;58017;99872;500;648;251612;
P15104	GLNA_HUMAN	reviewed	Glutamine synthetase (GS) (EC 6.3.1.2) (Glutamate decarboxylase) (EC 4.1.1.15) (Glutamate--ammonia ligase)	GLUL GLNS	DB01212;DB01119;DB00130;DB00134;DB00082;	71278;
P15153	RAC2_HUMAN	reviewed	Ras-related C3 botulinum toxin substrate 2 (GX) (Small G protein) (p21-Rac2)	RAC2	DB00514;	183707;
P15289	ARSA_HUMAN	reviewed	Arylsulfatase A (ASA) (EC 3.1.6.8) (Cerebroside-sulfatase) [Cleaved into: Arylsulfatase A component B; Arylsulfatase A component C]	ARSA	DB01141;DB04786;	309271;309263;309256;751;
P15291	B4GT1_HUMAN	reviewed	Beta-1,4-galactosyltransferase 1 (Beta-1,4-GalTase 1) (Beta4Gal-T1) (b4Gal-T1) (EC 2.4.1.-) (UDP-Gal:beta-GlcNAc beta-1,4-galactosyltransferase 1) (UDP-galactose:beta-N-acetylglucosamine beta-1,4-galactosyltransferase 1) [Cleaved into: Processed beta-1,4-galactosyltransferase 1] [Includes: Lactose synthase A protein (EC 2.4.1.22); N-acetyllactosamine synthase (EC 2.4.1.90) (Nal synthase); Beta-N-…	B4GALT1 GGTB2	DB00141;	79332;
P16219	ACADS_HUMAN	reviewed	Short-chain specific acyl-CoA dehydrogenase, mitochondrial (SCAD) (EC 1.3.8.1) (Butyryl-CoA dehydrogenase)	ACADS	DB03147;	26792;
P16220	CREB1_HUMAN	reviewed	Cyclic AMP-responsive element-binding protein 1 (CREB-1) (cAMP-responsive element-binding protein 1)	CREB1	DB00131;DB01183;	97338;
P16234	PGFRA_HUMAN	reviewed	Platelet-derived growth factor receptor alpha (PDGF-R-alpha) (PDGFR-alpha) (EC 2.7.10.1) (Alpha platelet-derived growth factor receptor) (Alpha-type platelet-derived growth factor receptor) (CD140 antigen-like family member A) (CD140a antigen) (Platelet-derived growth factor alpha receptor) (Platelet-derived growth factor receptor 2) (PDGFR-2) (CD antigen CD140a)	PDGFRA PDGFR2 RHEPDGFRA	DB00102;DB00619;DB06589;DB08901;DB08896;DB01268;	44890;168947;99860;314950;
P16455	MGMT_HUMAN	reviewed	Methylated-DNA--protein-cysteine methyltransferase (EC 2.1.1.63) (6-O-methylguanine-DNA methyltransferase) (MGMT) (O-6-methylguanine-DNA-alkyltransferase)	MGMT	DB00151;	251579;251576;
P16471	PRLR_HUMAN	reviewed	Prolactin receptor (PRL-R)	PRLR	DB01185;DB00052;	397685;50920;
P16499	PDE6A_HUMAN	reviewed	Rod cGMP-specific 3',5'-cyclic phosphodiesterase subunit alpha (GMP-PDE alpha) (EC 3.1.4.35) (PDE V-B1)	PDE6A PDEA	DB00201;	791;
P16581	LYAM2_HUMAN	reviewed	E-selectin (CD62 antigen-like family member E) (Endothelial leukocyte adhesion molecule 1) (ELAM-1) (Leukocyte-endothelial cell adhesion molecule 2) (LECAM2) (CD antigen CD62E)	SELE ELAM1	DB01136;	34145;
P17302	CXA1_HUMAN	reviewed	Gap junction alpha-1 protein (Connexin-43) (Cx43) (Gap junction 43 kDa heart protein)	GJA1 GJAL	DB01136;	90636;1522;2248;2710;93404;
P17405	ASM_HUMAN	reviewed	Sphingomyelin phosphodiesterase (EC 3.1.4.12) (Acid sphingomyelinase) (aSMase)	SMPD1 ASM	DB00381;DB00477;DB01151;	77292;77293;
P17735	ATTY_HUMAN	reviewed	Tyrosine aminotransferase (TAT) (EC 2.6.1.5) (L-tyrosine:2-oxoglutarate aminotransferase)	TAT	DB00120;DB00135;	28378;
P17787	ACHB2_HUMAN	reviewed	Neuronal acetylcholine receptor subunit beta-2	CHRNB2	DB00514;DB00674;DB00184;	98784;
P18089	ADA2B_HUMAN	reviewed	Alpha-2B adrenergic receptor (Alpha-2 adrenergic receptor subtype C2) (Alpha-2B adrenoreceptor) (Alpha-2B adrenoceptor) (Alpha-2BAR)	ADRA2B ADRA2L1 ADRA2RL1	DB00543;DB00182;DB00714;DB00964;DB01238;DB06216;DB00217;DB00484;DB01200;DB00248;DB01136;DB00477;DB00575;DB00363;DB01151;DB01142;DB04855;DB06262;DB01363;DB00668;DB01049;DB00696;DB00292;DB00800;DB00629;DB01018;DB00589;DB00408;DB00934;DB01365;DB01577;DB01403;DB06148;DB00368;DB00540;DB00334;DB00935;DB01267;DB01186;DB00925;DB00413;DB00457;DB01224;DB00734;DB00268;DB05271;DB00697;DB00797;DB00726;DB06694…	86814;
P18507	GBRG2_HUMAN	reviewed	Gamma-aminobutyric acid receptor subunit gamma-2 (GABA(A) receptor subunit gamma-2)	GABRG2	DB00659;DB00546;DB00404;DB00543;DB01558;DB00237;DB00241;DB00475;DB01594;DB00349;DB01068;DB00628;DB01559;DB01189;DB00829;DB00228;DB01049;DB01215;DB00402;DB00189;DB00292;DB01567;DB01205;DB00690;DB01381;DB01437;DB00801;DB01159;DB00753;DB00186;DB00371;DB01028;DB01107;DB00683;DB01595;DB00334;DB00842;DB00312;DB01588;DB00794;DB00818;DB01589;DB01236;DB00306;DB00231;DB00273;DB00897;	64280;33069;36387;
P18545	CNRG_HUMAN	reviewed	Retinal rod rhodopsin-sensitive cGMP 3',5'-cyclic phosphodiesterase subunit gamma (GMP-PDE gamma) (EC 3.1.4.35)	PDE6G PDEG	DB00203;DB00862;	791;
P18846	ATF1_HUMAN	reviewed	Cyclic AMP-dependent transcription factor ATF-1 (cAMP-dependent transcription factor ATF-1) (Activating transcription factor 1) (Protein TREB36)	ATF1	DB00852;	97338;
P19113	DCHS_HUMAN	reviewed	Histidine decarboxylase (HDC) (EC 4.1.1.22)	HDC	DB00117;	856;
P19440	GGT1_HUMAN	reviewed	Gamma-glutamyltranspeptidase 1 (GGT 1) (EC 2.3.2.2) (Gamma-glutamyltransferase 1) (Glutathione hydrolase 1) (EC 3.4.19.13) (Leukotriene-C4 hydrolase) (EC 3.4.19.14) (CD antigen CD224) [Cleaved into: Gamma-glutamyltranspeptidase 1 heavy chain; Gamma-glutamyltranspeptidase 1 light chain]	GGT1 GGT	DB00143;	33573;
P19878	NCF2_HUMAN	reviewed	Neutrophil cytosol factor 2 (NCF-2) (67 kDa neutrophil oxidase factor) (NADPH oxidase activator 2) (Neutrophil NADPH oxidase factor 2) (p67-phox)	NCF2 NOXA2 P67PHOX	DB00514;	379;
P19971	TYPH_HUMAN	reviewed	Thymidine phosphorylase (TP) (EC 2.4.2.4) (Gliostatin) (Platelet-derived endothelial cell growth factor) (PD-ECGF) (TdRPase)	TYMP ECGF1	DB01101;DB00369;DB00322;DB00544;DB00432;	298;
P20062	TCO2_HUMAN	reviewed	Transcobalamin-2 (TC-2) (Transcobalamin II) (TC II) (TCII)	TCN2 TC2	DB00115;DB00200;	859;
P20309	ACM3_HUMAN	reviewed	Muscarinic acetylcholine receptor M3	CHRM3	DB08897;DB00321;DB00543;DB00517;DB01238;DB00572;DB00835;DB00185;DB00477;DB01239;DB00568;DB00363;DB00785;DB00434;DB00496;DB01151;DB00729;DB01231;DB00280;DB01142;DB06702;DB00986;DB00725;DB00424;DB00458;DB00332;DB01625;DB01221;DB00408;DB00934;DB04843;DB06709;DB01403;DB00462;DB00340;DB01226;DB00622;DB00540;DB00334;DB01062;DB00383;DB01337;DB00715;DB00454;DB01085;DB01338;DB00387;DB00420;DB01069;DB00777…	2970;
P20711	DDC_HUMAN	reviewed	Aromatic-L-amino-acid decarboxylase (AADC) (EC 4.1.1.28) (DOPA decarboxylase) (DDC)	DDC AADC	DB00915;DB00190;DB00260;DB06262;DB00875;DB01235;DB00150;DB00968;	35708;
P20839	IMDH1_HUMAN	reviewed	Inosine-5'-monophosphate dehydrogenase 1 (IMP dehydrogenase 1) (IMPD 1) (IMPDH 1) (EC 1.1.1.205) (IMPDH-I)	IMPDH1 IMPD1	DB01033;DB00688;DB01024;DB00811;	65;791;
P21281	VATB2_HUMAN	reviewed	V-type proton ATPase subunit B, brain isoform (V-ATPase subunit B 2) (Endomembrane proton pump 58 kDa subunit) (HO57) (Vacuolar proton pump subunit B 2)	ATP6V1B2 ATP6B2 VPP3	DB05260;	79499;
P21397	AOFA_HUMAN	reviewed	Amine oxidase [flavin-containing] A (EC 1.4.3.4) (Monoamine oxidase type A) (MAO-A)	MAOA	DB00918;DB00988;DB01363;DB03147;DB00614;DB01247;DB00601;DB01577;DB00805;DB01171;DB08804;DB00952;DB00184;DB01626;DB00780;DB00191;DB00388;DB00397;DB00721;DB00852;DB00140;DB00953;DB01037;DB01104;DB00669;DB00624;DB00752;DB00315;DB00909;	3057;
P21439	MDR3_HUMAN	reviewed	Multidrug resistance protein 3 (EC 3.6.3.44) (ATP-binding cassette sub-family B member 4) (P-glycoprotein 3)	ABCB4 MDR3 PGY3	DB01394;DB06414;DB06207;	69665;69663;79305;
P21549	SPYA_HUMAN	reviewed	Serine--pyruvate aminotransferase (SPT) (EC 2.6.1.51) (Alanine--glyoxylate aminotransferase) (AGT) (EC 2.6.1.44)	AGXT AGT1 SPAT	DB00145;DB00160;DB00133;	93598;
P21589	5NTD_HUMAN	reviewed	5'-nucleotidase (5'-NT) (EC 3.1.3.5) (Ecto-5'-nucleotidase) (CD antigen CD73)	NT5E NT5 NTE	DB00987;DB00806;	289601;
P21673	SAT1_HUMAN	reviewed	Diamine acetyltransferase 1 (EC 2.3.1.57) (Polyamine N-acetyltransferase 1) (Putrescine acetyltransferase) (Spermidine/spermine N(1)-acetyltransferase 1) (SSAT) (SSAT-1)	SAT1 SAT	DB00127;	2340;
P21802	FGFR2_HUMAN	reviewed	Fibroblast growth factor receptor 2 (FGFR-2) (EC 2.7.10.1) (K-sam) (KGFR) (Keratinocyte growth factor receptor) (CD antigen CD332)	FGFR2 BEK KGFR KSAM	DB00039;DB08901;DB08896;DB01041;	83;87;207;1555;168624;313855;1540;2363;93258;93259;93260;794;
P21817	RYR1_HUMAN	reviewed	Ryanodine receptor 1 (RYR-1) (RyR1) (Skeletal muscle calcium release channel) (Skeletal muscle ryanodine receptor) (Skeletal muscle-type ryanodine receptor) (Type 1 ryanodine receptor)	RYR1 RYDR	DB00201;DB01219;DB04786;	169189;324581;597;98905;99741;423;178145;
P21912	SDHB_HUMAN	reviewed	Succinate dehydrogenase [ubiquinone] iron-sulfur subunit, mitochondrial (EC 1.3.5.1) (Iron-sulfur subunit of complex II) (Ip)	SDHB SDH SDH1	DB00139;	97286;201;44890;29072;3208;
P21918	DRD5_HUMAN	reviewed	D(1B) dopamine receptor (D(5) dopamine receptor) (D1beta dopamine receptor) (Dopamine D5 receptor)	DRD5 DRD1B DRD1L2	DB00714;DB01238;DB01200;DB00248;DB00477;DB00568;DB00988;DB00696;DB00800;DB00458;DB01235;DB00589;DB00408;DB01403;DB06148;DB00370;DB00334;DB01186;DB00413;DB01224;DB00268;DB05271;DB00726;DB00246;	93962;93955;
P21964	COMT_HUMAN	reviewed	Catechol O-methyltransferase (EC 2.1.1.6)	COMT	DB00286;DB00255;DB00841;DB00988;DB00494;DB00968;DB01141;DB00118;DB01420;DB00323;	567;240863;3140;
P22033	MUTA_HUMAN	reviewed	Methylmalonyl-CoA mutase, mitochondrial (MCM) (EC 5.4.99.2) (Methylmalonyl-CoA isomerase)	MUT	DB00115;DB00200;	79312;289916;
P22309	UD11_HUMAN	reviewed	UDP-glucuronosyltransferase 1-1 (UDPGT 1-1) (UGT1*1) (UGT1-01) (UGT1.1) (EC 2.4.1.17) (Bilirubin-specific UDPGT isozyme 1) (hUG-BR1) (UDP-glucuronosyltransferase 1-A) (UGT-1A) (UGT1A) (UDP-glucuronosyltransferase 1A1)	UGT1A1 GNT1 UGT1	DB01048;DB00316;DB00173;DB01076;DB06626;DB00586;DB08930;DB06210;DB00530;DB00783;DB00773;DB00973;DB04953;DB01544;DB00712;DB01095;DB01050;DB05039;DB00328;DB00762;DB00678;DB00227;DB00295;DB00688;DB01024;DB00704;DB00788;DB04868;DB06589;DB00818;DB06817;DB08896;DB01045;DB00641;DB00398;DB00870;DB01420;	79234;79235;357;240885;240905;2312;
P22413	ENPP1_HUMAN	reviewed	Ectonucleotide pyrophosphatase/phosphodiesterase family member 1 (E-NPP 1) (Membrane component chromosome 6 surface marker 1) (Phosphodiesterase I/nucleotide pyrophosphatase 1) (Plasma-cell membrane glycoprotein PC-1) [Includes: Alkaline phosphodiesterase I (EC 3.1.4.1); Nucleotide pyrophosphatase (NPPase) (EC 3.6.1.9)]	ENPP1 M6S1 NPPS PC1 PDNP1	DB01143;DB00811;	289176;51608;324561;
P22460	KCNA5_HUMAN	reviewed	Potassium voltage-gated channel subfamily A member 5 (HPCN1) (Voltage-gated potassium channel HK2) (Voltage-gated potassium channel subunit Kv1.5)	KCNA5	DB06637;	334;
P22557	HEM0_HUMAN	reviewed	5-aminolevulinate synthase, erythroid-specific, mitochondrial (ALAS-E) (EC 2.3.1.37) (5-aminolevulinic acid synthase 2) (Delta-ALA synthase 2) (Delta-aminolevulinate synthase 2)	ALAS2 ALASE ASB	DB00145;	79278;75563;
P22607	FGFR3_HUMAN	reviewed	Fibroblast growth factor receptor 3 (FGFR-3) (EC 2.7.10.1) (CD antigen CD333)	FGFR3 JTK4	DB00039;DB06589;DB08901;	15;85164;93262;251579;251576;429;35099;35098;2363;53271;794;85165;1860;93274;
P22735	TGM1_HUMAN	reviewed	Protein-glutamine gamma-glutamyltransferase K (EC 2.3.2.13) (Epidermal TGase) (Transglutaminase K) (TG(K)) (TGK) (TGase K) (Transglutaminase-1) (TGase-1)	TGM1 KTG	DB00130;	281127;100976;79394;313;281122;
P22748	CAH4_HUMAN	reviewed	Carbonic anhydrase 4 (EC 4.2.1.1) (Carbonate dehydratase IV) (Carbonic anhydrase IV) (CA-IV)	CA4	DB00819;DB00436;DB00562;DB01194;DB00880;DB00606;DB01144;DB00869;DB00999;DB00774;DB00703;DB00232;DB00273;DB01021;DB00909;	791;
P22891	PROZ_HUMAN	reviewed	Vitamin K-dependent protein Z	PROZ	DB00170;	329217;
P23109	AMPD1_HUMAN	reviewed	AMP deaminase 1 (EC 3.5.4.6) (AMP deaminase isoform M) (Myoadenylate deaminase)	AMPD1	DB00131;	45;
P23284	PPIB_HUMAN	reviewed	Peptidyl-prolyl cis-trans isomerase B (PPIase B) (EC 5.2.1.8) (CYP-S1) (Cyclophilin B) (Rotamase B) (S-cyclophilin) (SCYLP)	PPIB CYPB	DB00172;	216804;216812;216820;
P23378	GCSP_HUMAN	reviewed	Glycine dehydrogenase (decarboxylating), mitochondrial (EC 1.4.4.2) (Glycine cleavage system P protein) (Glycine decarboxylase) (Glycine dehydrogenase (aminomethyl-transferring))	GLDC GCSP	DB00145;	289863;289860;289857;
P23415	GLRA1_HUMAN	reviewed	Glycine receptor subunit alpha-1 (Glycine receptor 48 kDa subunit) (Glycine receptor strychnine-binding subunit)	GLRA1	DB01189;DB00228;DB00898;DB01381;DB00145;DB01159;DB00753;DB00431;DB01028;DB01236;	3197;
P23434	GCSH_HUMAN	reviewed	Glycine cleavage system H protein, mitochondrial (Lipoic acid-containing protein)	GCSH	DB00145;	289863;289860;289857;
P23786	CPT2_HUMAN	reviewed	Carnitine O-palmitoyltransferase 2, mitochondrial (EC 2.3.1.21) (Carnitine palmitoyltransferase II) (CPT II)	CPT2 CPT1	DB00583;DB01074;	263524;228302;228308;228305;
P23945	FSHR_HUMAN	reviewed	Follicle-stimulating hormone receptor (FSH-R) (Follitropin receptor)	FSHR LGR1	DB00097;DB00066;DB00032;DB04786;DB00094;	243;64739;619;
P24385	CCND1_HUMAN	reviewed	G1/S-specific cyclin-D1 (B-cell lymphoma 1 protein) (BCL-1) (BCL-1 oncogene) (PRAD1 oncogene)	CCND1 BCL1 PRAD1	DB01169;	67038;52416;29073;
P24752	THIL_HUMAN	reviewed	Acetyl-CoA acetyltransferase, mitochondrial (EC 2.3.1.9) (Acetoacetyl-CoA thiolase) (T2)	ACAT1 ACAT MAT	DB00795;	134;
P25963	IKBA_HUMAN	reviewed	NF-kappa-B inhibitor alpha (I-kappa-B-alpha) (IkB-alpha) (IkappaBalpha) (Major histocompatibility complex enhancer-binding protein MAD3)	NFKBIA IKBA MAD3 NFKBI	DB00945;	251579;251576;98813;
P26358	DNMT1_HUMAN	reviewed	DNA (cytosine-5)-methyltransferase 1 (Dnmt1) (EC 2.1.1.37) (CXXC-type zinc finger protein 9) (DNA methyltransferase HsaI) (DNA MTase HsaI) (M.HsaI) (MCMT)	DNMT1 AIM CXXC9 DNMT	DB00928;DB01262;DB01099;DB01035;	314404;
P26439	3BHS2_HUMAN	reviewed	3 beta-hydroxysteroid dehydrogenase/Delta 5-->4-isomerase type 2 (3 beta-hydroxysteroid dehydrogenase/Delta 5-->4-isomerase type II) (3-beta-HSD II) (3-beta-HSD adrenal and gonadal type) [Includes: 3-beta-hydroxy-Delta(5)-steroid dehydrogenase (EC 1.1.1.145) (3-beta-hydroxy-5-ene steroid dehydrogenase) (Progesterone reductase); Steroid Delta-isomerase (EC 5.3.3.1) (Delta-5-3-ketosteroid isomerase…	HSD3B2 HSDB3B	DB01285;DB00603;DB01108;	90791;3185;
P26440	IVD_HUMAN	reviewed	Isovaleryl-CoA dehydrogenase, mitochondrial (IVD) (EC 1.3.8.4)	IVD	DB03147;	33;
P27169	PON1_HUMAN	reviewed	Serum paraoxonase/arylesterase 1 (PON 1) (EC 3.1.1.2) (EC 3.1.1.81) (EC 3.1.8.1) (Aromatic esterase 1) (A-esterase 1) (K-45) (Serum aryldialkylphosphatase 1)	PON1 PON	DB01327;	803;
P27352	IF_HUMAN	reviewed	Gastric intrinsic factor (Intrinsic factor) (IF) (INF)	GIF IFMH	DB00115;	332;
P27797	CALR_HUMAN	reviewed	Calreticulin (CRP55) (Calregulin) (Endoplasmic reticulum resident protein 60) (ERp60) (HACBP) (grp60)	CALR CRTC	DB00025;DB01065;DB00031;	3318;824;
P27986	P85A_HUMAN	reviewed	Phosphatidylinositol 3-kinase regulatory subunit alpha (PI3-kinase regulatory subunit alpha) (PI3K regulatory subunit alpha) (PtdIns-3-kinase regulatory subunit alpha) (Phosphatidylinositol 3-kinase 85 kDa regulatory subunit alpha) (PI3-kinase subunit p85-alpha) (PtdIns-3-kinase regulatory subunit p85-alpha)	PIK3R1 GRB1	DB01064;	397596;33110;3163;
P28062	PSB8_HUMAN	reviewed	Proteasome subunit beta type-8 (EC 3.4.25.1) (Low molecular mass protein 7) (Macropain subunit C13) (Multicatalytic endopeptidase complex subunit C13) (Proteasome component C13) (Proteasome subunit beta-5i) (Really interesting new gene 10 protein)	PSMB8 LMP7 PSMB5i RING10 Y2	DB08889;	325004;324999;2615;
P28329	CLAT_HUMAN	reviewed	Choline O-acetyltransferase (CHOACTase) (ChAT) (Choline acetylase) (EC 2.3.1.6)	CHAT	DB00122;DB00184;	98914;
P28472	GBRB3_HUMAN	reviewed	Gamma-aminobutyric acid receptor subunit beta-3 (GABA(A) receptor subunit beta-3)	GABRB3	DB00659;DB00546;DB00404;DB00543;DB01558;DB00237;DB00241;DB00475;DB01594;DB00349;DB01068;DB00628;DB01559;DB01189;DB00829;DB00228;DB01049;DB01215;DB00402;DB00189;DB00292;DB01567;DB01205;DB00690;DB06716;DB01437;DB00801;DB01159;DB00753;DB00602;DB00186;DB00371;DB01028;DB01107;DB00683;DB01595;DB00334;DB00842;DB00312;DB00592;DB01588;DB00794;DB00818;DB01589;DB01236;DB00306;DB00231;DB00273;DB00897;	106;64280;
P28482	MK01_HUMAN	reviewed	Mitogen-activated protein kinase 1 (MAP kinase 1) (MAPK 1) (EC 2.7.11.24) (ERT1) (Extracellular signal-regulated kinase 2) (ERK-2) (MAP kinase isoform p42) (p42-MAPK) (Mitogen-activated protein kinase 2) (MAP kinase 2) (MAPK 2)	MAPK1 ERK2 PRKM1 PRKM2	DB01169;DB01064;	261330;
P29274	AA2AR_HUMAN	reviewed	Adenosine receptor A2a	ADORA2A ADORA2	DB00640;DB00201;DB04932;DB00651;DB00824;DB00358;DB01303;DB00806;DB06213;DB01412;DB00277;	363549;
P29317	EPHA2_HUMAN	reviewed	Ephrin type-A receptor 2 (EC 2.7.10.1) (Epithelial cell kinase) (Tyrosine-protein kinase receptor ECK)	EPHA2 ECK	DB01254;DB08896;	98993;98994;
P30518	V2R_HUMAN	reviewed	Vasopressin V2 receptor (V2R) (AVPR V2) (Antidiuretic hormone receptor) (Renal-type arginine vasopressin receptor)	AVPR2 ADHR DIR DIR3 V2R	DB00872;DB00035;DB02638;DB06212;DB00067;	83449;223;93606;
P30613	KPYR_HUMAN	reviewed	Pyruvate kinase PKLR (EC 2.7.1.40) (Pyruvate kinase 1) (Pyruvate kinase isozymes L/R) (R-type/L-type pyruvate kinase) (Red cell/liver pyruvate kinase)	PKLR PK1 PKL	DB00119;	766;
P30968	GNRHR_HUMAN	reviewed	Gonadotropin-releasing hormone receptor (GnRH receptor) (GnRH-R)	GNRHR GRHR	DB00106;DB06719;DB00050;DB01406;DB06699;DB00644;DB00014;DB00007;DB00666;	432;
P31040	SDHA_HUMAN	reviewed	Succinate dehydrogenase [ubiquinone] flavoprotein subunit, mitochondrial (EC 1.3.5.1) (Flavoprotein subunit of complex II) (Fp)	SDHA SDH2 SDHF	DB00139;	154;44890;29072;3208;255241;
P31213	S5A2_HUMAN	reviewed	3-oxo-5-alpha-steroid 4-dehydrogenase 2 (EC 1.3.1.22) (5 alpha-SR2) (SR type 2) (Steroid 5-alpha-reductase 2) (S5AR 2) (Type II 5-alpha reductase)	SRD5A2	DB00548;DB01126;DB01216;DB00421;	753;1331;
P31513	FMO3_HUMAN	reviewed	Dimethylaniline monooxygenase [N-oxide-forming] 3 (EC 1.14.13.8) (Dimethylaniline oxidase 3) (FMO II) (FMO form 2) (Hepatic flavin-containing monooxygenase 3) (FMO 3) (Trimethylamine monooxygenase) (EC 1.14.13.148)	FMO3	DB00918;DB00501;DB00363;DB00250;DB01254;DB00334;DB00675;DB05294;DB00582;	35056;
P31749	AKT1_HUMAN	reviewed	RAC-alpha serine/threonine-protein kinase (EC 2.7.11.1) (Protein kinase B) (PKB) (Protein kinase B alpha) (PKB alpha) (Proto-oncogene c-Akt) (RAC-PK-alpha)	AKT1 PKB RAC	DB00171;DB01169;	201;744;
P31939	PUR9_HUMAN	reviewed	Bifunctional purine biosynthesis protein PURH [Includes: Phosphoribosylaminoimidazolecarboxamide formyltransferase (EC 2.1.2.3) (5-aminoimidazole-4-carboxamide ribonucleotide formyltransferase) (AICAR transformylase); IMP cyclohydrolase (EC 3.5.4.10) (ATIC) (IMP synthase) (Inosinicase)]	ATIC PURH OK/SW-cl.86	DB00563;DB00642;DB00116;	250977;
P32322	P5CR1_HUMAN	reviewed	Pyrroline-5-carboxylate reductase 1, mitochondrial (P5C reductase 1) (P5CR 1) (EC 1.5.1.2)	PYCR1	DB00172;	357064;2078;293633;
P32929	CGL_HUMAN	reviewed	Cystathionine gamma-lyase (EC 4.4.1.1) (Cysteine-protein sulfhydrase) (Gamma-cystathionase)	CTH	DB00151;	212;
P34903	GBRA3_HUMAN	reviewed	Gamma-aminobutyric acid receptor subunit alpha-3 (GABA(A) receptor subunit alpha-3)	GABRA3	DB00659;DB00546;DB00404;DB01351;DB00543;DB01352;DB01558;DB00237;DB00241;DB01353;DB00475;DB01594;DB00349;DB01068;DB00628;DB01559;DB01189;DB00829;DB00228;DB01049;DB01215;DB00402;DB00189;DB00292;DB01567;DB01205;DB01544;DB00690;DB01437;DB00801;DB01159;DB01354;DB01355;DB00753;DB00186;DB00371;DB01028;DB00849;DB01107;DB00683;DB01595;DB00334;DB00842;DB00312;DB01588;DB00794;DB00818;DB01589;DB00418;DB01236…	79102;
P35218	CAH5A_HUMAN	reviewed	Carbonic anhydrase 5A, mitochondrial (EC 4.2.1.1) (Carbonate dehydratase VA) (Carbonic anhydrase VA) (CA-VA)	CA5A CA5	DB01194;DB00909;	401948;
P35219	CAH8_HUMAN	reviewed	Carbonic anhydrase-related protein (CARP) (Carbonic anhydrase VIII) (CA-VIII)	CA8 CALS	DB00909;	1766;
P35462	DRD3_HUMAN	reviewed	D(3) dopamine receptor (Dopamine D3 receptor)	DRD3	DB06288;DB00543;DB00714;DB01238;DB06216;DB01200;DB00248;DB00477;DB01239;DB00363;DB01184;DB00988;DB00502;DB04946;DB01235;DB00589;DB00408;DB01403;DB06148;DB00370;DB00334;DB01267;DB01186;DB01100;DB00413;DB01224;DB00409;DB00734;DB00268;DB05271;DB00391;DB01392;DB00246;	862;
P35498	SCN1A_HUMAN	reviewed	Sodium channel protein type 1 subunit alpha (Sodium channel protein brain I subunit alpha) (Sodium channel protein type I subunit alpha) (Voltage-gated sodium channel subunit alpha Nav1.1)	SCN1A NAC1 SCN1	DB04855;DB01595;DB04930;DB01121;DB01438;DB00252;DB00273;DB00313;DB00909;	33069;569;36387;2382;293181;
P35499	SCN4A_HUMAN	reviewed	Sodium channel protein type 4 subunit alpha (SkM1) (Sodium channel protein skeletal muscle subunit alpha) (Sodium channel protein type IV subunit alpha) (Voltage-gated sodium channel subunit alpha Nav1.4)	SCN4A	DB00586;DB01195;DB00818;DB00313;DB00909;	99736;682;681;99734;99735;684;98913;
P35520	CBS_HUMAN	reviewed	Cystathionine beta-synthase (EC 4.2.1.22) (Beta-thionase) (Serine sulfhydrase)	CBS	DB00151;DB00133;DB00118;	394;
P35913	PDE6B_HUMAN	reviewed	Rod cGMP-specific 3',5'-cyclic phosphodiesterase subunit beta (GMP-PDE beta) (EC 3.1.4.35)	PDE6B PDEB	DB00201;	215;791;
P35916	VGFR3_HUMAN	reviewed	Vascular endothelial growth factor receptor 3 (VEGFR-3) (EC 2.7.10.1) (Fms-like tyrosine kinase 4) (FLT-4) (Tyrosine-protein kinase receptor FLT4)	FLT4 VEGFR3	DB06626;DB06589;DB08896;DB00398;DB01268;	79452;
P35968	VGFR2_HUMAN	reviewed	Vascular endothelial growth factor receptor 2 (VEGFR-2) (EC 2.7.10.1) (Fetal liver kinase 1) (FLK-1) (Kinase insert domain receptor) (KDR) (Protein-tyrosine kinase receptor flk-1) (CD antigen CD309)	KDR FLK1 VEGFR2	DB06626;DB08875;DB06589;DB08901;DB08896;DB00398;DB01268;	91415;
P36021	MOT8_HUMAN	reviewed	Monocarboxylate transporter 8 (MCT 8) (Monocarboxylate transporter 7) (MCT 7) (Solute carrier family 16 member 2) (X-linked PEST-containing transporter)	SLC16A2 MCT8 XPCT	DB00149;DB00150;DB00135;DB00451;DB01583;DB00119;	59;
P36507	MP2K2_HUMAN	reviewed	Dual specificity mitogen-activated protein kinase kinase 2 (MAP kinase kinase 2) (MAPKK 2) (EC 2.7.12.2) (ERK activator kinase 2) (MAPK/ERK kinase 2) (MEK 2)	MAP2K2 MEK2 MKK2 PRKMK2	DB06616;DB08911;	1340;638;
P36544	ACHA7_HUMAN	reviewed	Neuronal acetylcholine receptor subunit alpha-7	CHRNA7 NACHRA7	DB01351;DB01352;DB00237;DB00241;DB01353;DB00514;DB00674;DB01354;DB01355;DB00849;DB00184;DB00312;DB01174;DB00794;DB00418;DB00306;DB00599;DB01273;	199318;
P36888	FLT3_HUMAN	reviewed	Receptor-type tyrosine-protein kinase FLT3 (EC 2.7.10.1) (FL cytokine receptor) (Fetal liver kinase-2) (FLK-2) (Fms-like tyrosine kinase 3) (FLT-3) (Stem cell tyrosine kinase 1) (STK-1) (CD antigen CD135)	FLT3 CD135 FLK2 STK1	DB08901;DB00398;DB01268;	98829;102724;98837;98834;98833;98832;99860;99861;
P36969	GPX4_HUMAN	reviewed	Phospholipid hydroperoxide glutathione peroxidase, mitochondrial (PHGPx) (EC 1.11.1.12) (Glutathione peroxidase 4) (GPx-4) (GSHPx-4)	GPX4	DB00143;	93317;
P37023	ACVL1_HUMAN	reviewed	Serine/threonine-protein kinase receptor R3 (SKR3) (EC 2.7.11.30) (Activin receptor-like kinase 1) (ALK-1) (TGF-B superfamily receptor type I) (TSR-I)	ACVRL1 ACVRLK1 ALK1	DB00171;	774;275777;
P37088	SCNNA_HUMAN	reviewed	Amiloride-sensitive sodium channel subunit alpha (Alpha-NaCH) (Epithelial Na(+) channel subunit alpha) (Alpha-ENaC) (ENaCA) (Nonvoltage-gated sodium channel 1 subunit alpha) (SCNEA)	SCNN1A SCNN1	DB00594;DB00384;	171876;60033;
P37231	PPARG_HUMAN	reviewed	Peroxisome proliferator-activated receptor gamma (PPAR-gamma) (Nuclear receptor subfamily 1 group C member 3)	PPARG NR1C3	DB01014;DB01393;DB01067;DB01050;DB00159;DB00328;DB00244;DB01252;DB00731;DB01132;DB00912;DB00412;DB00795;DB00966;	528;79083;251579;251576;
P38435	VKGC_HUMAN	reviewed	Vitamin K-dependent gamma-carboxylase (EC 4.1.1.90) (Gamma-glutamyl carboxylase) (Peptidyl-glutamate 4-carboxylase) (Vitamin K gamma glutamyl carboxylase)	GGCX GC	DB01125;DB00100;DB00036;DB00055;DB00170;DB01022;	91135;98434;
P41250	SYG_HUMAN	reviewed	Glycine--tRNA ligase (EC 6.1.1.14) (Diadenosine tetraphosphate synthetase) (AP-4-A synthetase) (Glycyl-tRNA synthetase) (GlyRS)	GARS	DB00145;	99938;139536;
P42263	GRIA3_HUMAN	reviewed	Glutamate receptor 3 (GluR-3) (AMPA-selective glutamate receptor 3) (GluR-C) (GluR-K3) (Glutamate receptor ionotropic, AMPA 3) (GluA3)	GRIA3 GLUR3 GLURC	DB01356;	364028;
P42336	PK3CA_HUMAN	reviewed	Phosphatidylinositol 4,5-bisphosphate 3-kinase catalytic subunit alpha isoform (PI3-kinase subunit alpha) (PI3K-alpha) (PI3Kalpha) (PtdIns-3-kinase subunit alpha) (EC 2.7.1.153) (Phosphatidylinositol 4,5-bisphosphate 3-kinase 110 kDa catalytic subunit alpha) (PtdIns-3-kinase subunit p110-alpha) (p110alpha) (Phosphoinositide-3-kinase catalytic alpha polypeptide) (Serine/threonine protein kinase PI…	PIK3CA	DB00201;	140944;201;276280;99802;144;295239;295243;60040;314662;
P42357	HUTH_HUMAN	reviewed	Histidine ammonia-lyase (Histidase) (EC 4.3.1.3)	HAL HIS	DB00117;	2157;
P42898	MTHR_HUMAN	reviewed	Methylenetetrahydrofolate reductase (EC 1.5.1.20)	MTHFR	DB00542;DB00115;DB00544;DB00158;DB00134;DB00170;DB00563;DB00140;DB00116;	268392;268762;268397;268766;395;1048;268388;268758;413690;64738;268384;268752;268377;268748;268740;268770;
P43005	EAA3_HUMAN	reviewed	Excitatory amino acid transporter 3 (Excitatory amino-acid carrier 1) (Neuronal and epithelial glutamate transporter) (Sodium-dependent glutamate/aspartate transporter 3) (Solute carrier family 1 member 1)	SLC1A1 EAAC1 EAAT3	DB00128;DB00230;	2195;3140;
P43681	ACHA4_HUMAN	reviewed	Neuronal acetylcholine receptor subunit alpha-4	CHRNA4 NACRA4	DB01351;DB01352;DB00237;DB00241;DB01353;DB00514;DB00674;DB01354;DB01355;DB00849;DB00184;DB00312;DB01174;DB00794;DB00418;DB00306;DB00599;DB01273;	98784;
P45381	ACY2_HUMAN	reviewed	Aspartoacylase (EC 3.5.1.15) (Aminoacylase-2) (ACY-2)	ASPA ACY2 ASP	DB00128;	314918;314911;
P45452	MMP13_HUMAN	reviewed	Collagenase 3 (EC 3.4.24.-) (Matrix metalloproteinase-13) (MMP-13)	MMP13	DB00786;	1040;2501;93356;
P45954	ACDSB_HUMAN	reviewed	Short/branched chain specific acyl-CoA dehydrogenase, mitochondrial (SBCAD) (EC 1.3.8.5) (2-methyl branched chain acyl-CoA dehydrogenase) (2-MEBCAD) (2-methylbutyryl-coenzyme A dehydrogenase) (2-methylbutyryl-CoA dehydrogenase)	ACADSB	DB00167;DB00313;	79157;
P47895	AL1A3_HUMAN	reviewed	Aldehyde dehydrogenase family 1 member A3 (EC 1.2.1.5) (Aldehyde dehydrogenase 6) (Retinaldehyde dehydrogenase 3) (RALDH-3) (RalDH3)	ALDH1A3 ALDH6	DB00162;	2542;
P47897	SYQ_HUMAN	reviewed	Glutamine--tRNA ligase (EC 6.1.1.18) (Glutaminyl-tRNA synthetase) (GlnRS)	QARS	DB00130;	404437;
P47989	XDH_HUMAN	reviewed	Xanthine dehydrogenase/oxidase [Includes: Xanthine dehydrogenase (XD) (EC 1.17.1.4); Xanthine oxidase (XO) (EC 1.17.3.2) (Xanthine oxidoreductase) (XOR)]	XDH XDHA	DB00041;DB00437;DB00993;DB00958;DB01136;DB00856;DB00515;DB00694;DB00746;DB00997;DB03147;DB00583;DB00170;DB01033;DB00336;DB01168;DB00339;DB00127;DB00831;	93601;
P48029	SC6A8_HUMAN	reviewed	Sodium- and chloride-dependent creatine transporter 1 (CT1) (Creatine transporter 1) (Solute carrier family 6 member 8)	SLC6A8	DB00148;	52503;
P48048	KCNJ1_HUMAN	reviewed	ATP-sensitive inward rectifier potassium channel 1 (ATP-regulated potassium channel ROM-K) (Inward rectifier K(+) channel Kir1.1) (Potassium channel, inwardly rectifying subfamily J member 1)	KCNJ1 ROMK1	DB00217;DB00222;DB01016;DB01382;DB00350;DB00839;DB01124;DB01392;	93604;
P48167	GLRB_HUMAN	reviewed	Glycine receptor subunit beta (Glycine receptor 58 kDa subunit)	GLRB	DB00228;DB00145;DB00431;	3197;
P48506	GSH1_HUMAN	reviewed	Glutamate--cysteine ligase catalytic subunit (EC 6.3.2.2) (GCS heavy chain) (Gamma-ECS) (Gamma-glutamylcysteine synthetase)	GCLC GLCL GLCLC	DB00151;DB00163;	33574;
P48544	KCNJ5_HUMAN	reviewed	G protein-activated inward rectifier potassium channel 4 (GIRK-4) (Cardiac inward rectifier) (CIR) (Heart KATP channel) (Inward rectifier K(+) channel Kir3.4) (IRK-4) (KATP-1) (Potassium channel, inwardly rectifying subfamily J member 5)	KCNJ5 GIRK4	DB01016;	85142;37553;251274;101016;
P48637	GSHB_HUMAN	reviewed	Glutathione synthetase (GSH synthetase) (GSH-S) (EC 6.3.2.3) (Glutathione synthase)	GSS	DB06151;DB00143;DB00145;DB00151;	289846;289849;
P48651	PTSS1_HUMAN	reviewed	Phosphatidylserine synthase 1 (PSS-1) (PtdSer synthase 1) (EC 2.7.8.29) (Serine-exchange enzyme I)	PTDSS1 KIAA0024 PSSA	DB00144;	2658;
P48728	GCST_HUMAN	reviewed	Aminomethyltransferase, mitochondrial (EC 2.1.2.10) (Glycine cleavage system T protein) (GCVT)	AMT GCST	DB00116;	289863;289860;289857;
P49585	PCY1A_HUMAN	reviewed	Choline-phosphate cytidylyltransferase A (EC 2.7.7.15) (CCT-alpha) (CTP:phosphocholine cytidylyltransferase A) (CCT A) (CT A) (Phosphorylcholine transferase A)	PCYT1A CTPCT PCYT1	DB00122;DB00709;	85167;
P49588	SYAC_HUMAN	reviewed	Alanine--tRNA ligase, cytoplasmic (EC 6.1.1.7) (Alanyl-tRNA synthetase) (AlaRS) (Renal carcinoma antigen NY-REN-42)	AARS	DB00160;	228174;
P49589	SYCC_HUMAN	reviewed	Cysteine--tRNA ligase, cytoplasmic (EC 6.1.1.16) (Cysteinyl-tRNA synthetase) (CysRS)	CARS	DB00151;	178342;
P49638	TTPA_HUMAN	reviewed	Alpha-tocopherol transfer protein (Alpha-TTP)	TTPA TPP1	DB00163;	96;
P49773	HINT1_HUMAN	reviewed	Histidine triad nucleotide-binding protein 1 (EC 3.-.-.-) (Adenosine 5'-monophosphoramidase) (Protein kinase C inhibitor 1) (Protein kinase C-interacting protein 1) (PKCI-1)	HINT1 HINT PKCI1 PRKCNH1	DB00131;	324442;
P49902	5NTC_HUMAN	reviewed	Cytosolic purine 5'-nucleotidase (EC 3.1.3.5) (Cytosolic 5'-nucleotidase II)	NT5C2 NT5B NT5CP PNT5	DB00171;DB00811;	320396;
P50281	MMP14_HUMAN	reviewed	Matrix metalloproteinase-14 (MMP-14) (EC 3.4.24.80) (MMP-X1) (Membrane-type matrix metalloproteinase 1) (MT-MMP 1) (MTMMP1) (Membrane-type-1 matrix metalloproteinase) (MT1-MMP) (MT1MMP)	MMP14	DB00786;	85196;3460;
P50416	CPT1A_HUMAN	reviewed	Carnitine O-palmitoyltransferase 1, liver isoform (CPT1-L) (EC 2.3.1.21) (Carnitine O-palmitoyltransferase I, liver isoform) (CPT I) (CPTI-L) (Carnitine palmitoyltransferase 1A)	CPT1A CPT1	DB01016;DB00583;DB01074;	156;
P50440	GATM_HUMAN	reviewed	Glycine amidinotransferase, mitochondrial (EC 2.1.4.1) (L-arginine:glycine amidinotransferase) (Transamidinase)	GATM AGAT	DB00145;DB00129;	35704;
P50747	BPL1_HUMAN	reviewed	Biotin--protein ligase (EC 6.3.4.-) (Biotin apo-protein ligase) [Includes: Biotin--[methylmalonyl-CoA-carboxytransferase] ligase (EC 6.3.4.9); Biotin--[propionyl-CoA-carboxylase [ATP-hydrolyzing]] ligase (EC 6.3.4.10) (Holocarboxylase synthetase) (HCS); Biotin--[methylcrotonoyl-CoA-carboxylase] ligase (EC 6.3.4.11); Biotin--[acetyl-CoA-carboxylase] ligase (EC 6.3.4.15)]	HLCS	DB00121;	79242;
P51160	PDE6C_HUMAN	reviewed	Cone cGMP-specific 3',5'-cyclic phosphodiesterase subunit alpha' (EC 3.1.4.35) (cGMP phosphodiesterase 6C)	PDE6C PDEA2	DB00201;	49382;1871;
P51168	SCNNB_HUMAN	reviewed	Amiloride-sensitive sodium channel subunit beta (Beta-NaCH) (Epithelial Na(+) channel subunit beta) (Beta-ENaC) (ENaCB) (Nonvoltage-gated sodium channel 1 subunit beta) (SCNEB)	SCNN1B	DB00594;DB00384;	171876;60033;526;
P51170	SCNNG_HUMAN	reviewed	Amiloride-sensitive sodium channel subunit gamma (Epithelial Na(+) channel subunit gamma) (ENaCG) (Gamma-ENaC) (Gamma-NaCH) (Nonvoltage-gated sodium channel 1 subunit gamma) (SCNEG)	SCNN1G	DB00594;DB00384;	171876;60033;526;
P51580	TPMT_HUMAN	reviewed	Thiopurine S-methyltransferase (EC 2.1.1.67) (Thiopurine methyltransferase)	TPMT	DB00993;DB00436;DB01327;DB01033;DB01250;DB01021;	413687;240863;3315;
P51649	SSDH_HUMAN	reviewed	Succinate-semialdehyde dehydrogenase, mitochondrial (EC 1.2.1.24) (Aldehyde dehydrogenase family 5 member A1) (NAD(+)-dependent succinic semialdehyde dehydrogenase)	ALDH5A1 SSADH	DB00534;DB00139;DB00313;	22;
P51692	STA5B_HUMAN	reviewed	Signal transducer and activator of transcription 5B	STAT5B	DB01254;	520;220465;
P51787	KCNQ1_HUMAN	reviewed	Potassium voltage-gated channel subfamily KQT member 1 (IKs producing slow voltage-gated potassium channel subunit alpha KvLQT1) (KQT-like 1) (Voltage-gated potassium channel subunit Kv7.1)	KCNQ1 KCNA8 KCNA9 KVLQT1	DB01244;DB00808;	334;51083;90647;101016;
P51800	CLCKA_HUMAN	reviewed	Chloride channel protein ClC-Ka (Chloride channel Ka) (ClC-K1)	CLCNKA	DB04552;	89938;
P51812	KS6A3_HUMAN	reviewed	Ribosomal protein S6 kinase alpha-3 (S6K-alpha-3) (EC 2.7.11.1) (90 kDa ribosomal protein S6 kinase 3) (p90-RSK 3) (p90RSK3) (Insulin-stimulated protein kinase 1) (ISPK-1) (MAP kinase-activated protein kinase 1b) (MAPK-activated protein kinase 1b) (MAPKAP kinase 1b) (MAPKAPK-1b) (Ribosomal S6 kinase 2) (RSK-2) (pp90RSK2)	RPS6KA3 ISPK1 MAPKAPK1B RSK2	DB00945;	192;777;
P51843	NR0B1_HUMAN	reviewed	Nuclear receptor subfamily 0 group B member 1 (DSS-AHC critical region on the X chromosome protein 1) (Nuclear receptor DAX-1)	NR0B1 AHC DAX1	DB01234;DB00755;	242;251510;95702;
P51857	AK1D1_HUMAN	reviewed	3-oxo-5-beta-steroid 4-dehydrogenase (EC 1.3.1.3) (Aldo-keto reductase family 1 member D1) (Delta(4)-3-ketosteroid 5-beta-reductase) (Delta(4)-3-oxosteroid 5-beta-reductase)	AKR1D1 SRD5B1	DB00548;DB01216;	79303;
P52333	JAK3_HUMAN	reviewed	Tyrosine-protein kinase JAK3 (EC 2.7.10.2) (Janus kinase 3) (JAK-3) (Leukocyte janus kinase) (L-JAK)	JAK3	DB08895;	35078;
P52788	SPSY_HUMAN	reviewed	Spermine synthase (SPMSY) (EC 2.5.1.22) (Spermidine aminopropyltransferase)	SMS	DB00127;	3063;
P53597	SUCA_HUMAN	reviewed	Succinyl-CoA ligase [ADP/GDP-forming] subunit alpha, mitochondrial (EC 6.2.1.4) (EC 6.2.1.5) (Succinyl-CoA synthetase subunit alpha) (SCS-alpha)	SUCLG1	DB00139;	17;
P53667	LIMK1_HUMAN	reviewed	LIM domain kinase 1 (LIMK-1) (EC 2.7.11.1)	LIMK1 LIMK	DB08912;	904;
P53985	MOT1_HUMAN	reviewed	Monocarboxylate transporter 1 (MCT 1) (Solute carrier family 16 member 1)	SLC16A1 MCT1	DB03166;DB00345;DB00415;DB00529;DB01440;DB00563;DB00731;DB00627;DB04552;DB00175;DB01032;DB00119;DB00936;DB00313;	165991;171690;
P54289	CA2D1_HUMAN	reviewed	Voltage-dependent calcium channel subunit alpha-2/delta-1 (Voltage-gated calcium channel subunit alpha-2/delta-1) [Cleaved into: Voltage-dependent calcium channel subunit alpha-2-1; Voltage-dependent calcium channel subunit delta-1]	CACNA2D1 CACNL2A CCHL2A MHS3	DB00381;DB04838;DB01023;DB00996;DB00308;DB00270;DB00653;DB00622;DB01115;DB06712;DB00401;DB01054;DB00421;	130;51083;
P54577	SYYC_HUMAN	reviewed	Tyrosine--tRNA ligase, cytoplasmic (EC 6.1.1.1) (Tyrosyl-tRNA synthetase) (TyrRS) [Cleaved into: Tyrosine--tRNA ligase, cytoplasmic, N-terminally processed]	YARS	DB00135;	100045;
P54710	ATNG_HUMAN	reviewed	Sodium/potassium-transporting ATPase subunit gamma (Na(+)/K(+) ATPase subunit gamma) (FXYD domain-containing ion transport regulator 2) (Sodium pump gamma chain)	FXYD2 ATP1C ATP1G1	DB00606;	34528;
P54802	ANAG_HUMAN	reviewed	Alpha-N-acetylglucosaminidase (EC 3.2.1.50) (N-acetyl-alpha-glucosaminidase) (NAG) [Cleaved into: Alpha-N-acetylglucosaminidase 82 kDa form; Alpha-N-acetylglucosaminidase 77 kDa form]	NAGLU UFHSD1	DB00141;	79270;
P55017	S12A3_HUMAN	reviewed	Solute carrier family 12 member 3 (Na-Cl cotransporter) (NCC) (Na-Cl symporter) (Thiazide-sensitive sodium-chloride cotransporter)	SLC12A3 NCC TSC	DB00436;DB00562;DB00880;DB01119;DB00999;DB00524;DB01324;DB01325;	358;
P55157	MTP_HUMAN	reviewed	Microsomal triglyceride transfer protein large subunit	MTTP MTP	DB01094;DB08827;	14;426;
P55263	ADK_HUMAN	reviewed	Adenosine kinase (AK) (EC 2.7.1.20) (Adenosine 5'-phosphotransferase)	ADK	DB01048;DB00640;DB00131;DB00171;DB00811;	289290;
P55789	ALR_HUMAN	reviewed	FAD-linked sulfhydryl oxidase ALR (EC 1.8.3.2) (Augmenter of liver regeneration) (hERV1) (Hepatopoietin)	GFER ALR HERV1 HPO	DB03147;	330054;
P55809	SCOT1_HUMAN	reviewed	Succinyl-CoA:3-ketoacid coenzyme A transferase 1, mitochondrial (EC 2.8.3.5) (3-oxoacid CoA-transferase 1) (Somatic-type succinyl-CoA:3-oxoacid CoA-transferase) (SCOT-s)	OXCT1 OXCT SCOT	DB00139;	832;
P56192	SYMC_HUMAN	reviewed	Methionine--tRNA ligase, cytoplasmic (EC 6.1.1.10) (Methionyl-tRNA synthetase) (MetRS)	MARS	DB00134;	370088;397735;401835;
P56696	KCNQ4_HUMAN	reviewed	Potassium voltage-gated channel subfamily KQT member 4 (KQT-like 4) (Potassium channel subunit alpha KvLQT4) (Voltage-gated potassium channel subunit Kv7.4)	KCNQ4	DB04953;	90635;
P61073	CXCR4_HUMAN	reviewed	C-X-C chemokine receptor type 4 (CXC-R4) (CXCR-4) (FB22) (Fusin) (HM89) (LCR1) (Leukocyte-derived seven transmembrane domain receptor) (LESTR) (Lipopolysaccharide-associated protein 3) (LAP-3) (LPS-associated protein 3) (NPYRL) (Stromal cell-derived factor 1 receptor) (SDF-1 receptor) (CD antigen CD184)	CXCR4	DB00452;DB06809;	51636;
P61626	LYSC_HUMAN	reviewed	Lysozyme C (EC 3.2.1.17) (1,4-beta-N-acetylmuramidase C)	LYZ LZM	DB00128;	93561;
P62158	CALM_HUMAN	reviewed	Calmodulin (CaM)	CALM1 CALM CAM CAM1; CALM2 CAM2 CAMB; CALM3 CALML2 CAM3 CAMC CAMIII	DB01429;DB01244;DB00477;DB00527;DB01023;DB04841;DB00623;DB00753;DB00836;DB01065;DB00622;DB01115;DB00850;DB00925;DB01100;DB01069;DB00831;	3286;
P63316	TNNC1_HUMAN	reviewed	Troponin C, slow skeletal and cardiac muscles (TN-C)	TNNC1 TNNC	DB01244;DB01375;DB01023;DB00922;DB00831;	154;155;
P68871	HBB_HUMAN	reviewed	Hemoglobin subunit beta (Beta-globin) (Hemoglobin beta chain) [Cleaved into: LVV-hemorphin-7; Spinorphin]	HBB	DB00893;	330041;231222;231214;231237;231226;178330;231242;2132;90039;231249;2133;330032;46532;251380;251359;251365;251370;251375;232;
P69905	HBA_HUMAN	reviewed	Hemoglobin subunit alpha (Alpha-globin) (Hemoglobin alpha chain)	HBA1; HBA2	DB00893;DB00358;	98791;330041;163596;93616;
P78508	KCJ10_HUMAN	reviewed	ATP-sensitive inward rectifier potassium channel 10 (ATP-dependent inwardly rectifying potassium channel Kir4.1) (Inward rectifier K(+) channel Kir1.2) (Potassium channel, inwardly rectifying subfamily J member 10)	KCNJ10	DB01392;	199343;705;
P78527	PRKDC_HUMAN	reviewed	DNA-dependent protein kinase catalytic subunit (DNA-PK catalytic subunit) (DNA-PKcs) (EC 2.7.11.1) (DNPK1) (p460)	PRKDC HYRC HYRC1	DB00201;	317425;
P80404	GABT_HUMAN	reviewed	4-aminobutyrate aminotransferase, mitochondrial (EC 2.6.1.19) ((S)-3-amino-2-methylpropionate transaminase) (EC 2.6.1.22) (GABA aminotransferase) (GABA-AT) (Gamma-amino-N-butyrate transaminase) (GABA transaminase) (GABA-T) (L-AIBAT)	ABAT GABAT	DB00160;DB00780;DB00119;DB00313;DB01080;	2066;
P82251	BAT1_HUMAN	reviewed	b(0,+)-type amino acid transporter 1 (b(0,+)AT1) (Glycoprotein-associated amino acid transporter b0,+AT1) (Solute carrier family 7 member 9)	SLC7A9 BAT1	DB00138;	93613;
P98164	LRP2_HUMAN	reviewed	Low-density lipoprotein receptor-related protein 2 (LRP-2) (Glycoprotein 330) (gp330) (Megalin)	LRP2	DB00071;DB00798;DB00030;DB00013;	2143;
P98194	AT2C1_HUMAN	reviewed	Calcium-transporting ATPase type 2C member 1 (ATPase 2C1) (EC 3.6.3.8) (ATP-dependent Ca(2+) pump PMR1)	ATP2C1 KIAA1347 PMR1L HUSSY-28	DB01189;DB00228;DB01159;DB00753;DB01028;DB01236;	2841;
Q00266	METK1_HUMAN	reviewed	S-adenosylmethionine synthase isoform type-1 (AdoMet synthase 1) (EC 2.5.1.6) (Methionine adenosyltransferase 1) (MAT 1) (Methionine adenosyltransferase I/III) (MAT-I/III)	MAT1A AMS1 MATA1	DB00134;DB00118;	168598;
Q00653	NFKB2_HUMAN	reviewed	Nuclear factor NF-kappa-B p100 subunit (DNA-binding factor KBF2) (H2TF1) (Lymphocyte translocation chromosome 10 protein) (Nuclear factor of kappa light polypeptide gene enhancer in B-cells 2) (Oncogene Lyt-10) (Lyt10) [Cleaved into: Nuclear factor NF-kappa-B p52 subunit]	NFKB2 LYT10	DB00945;DB01296;	1572;
Q01668	CAC1D_HUMAN	reviewed	Voltage-dependent L-type calcium channel subunit alpha-1D (Calcium channel, L type, alpha-1 polypeptide, isoform 2) (Voltage-gated calcium channel subunit alpha Cav1.3)	CACNA1D CACH3 CACN4 CACNL1A2 CCHL1A2	DB00381;DB00568;DB04920;DB04855;DB01023;DB00270;DB00622;DB01115;DB06712;DB00393;DB00401;DB01054;DB00421;DB00661;	85142;369929;324321;
Q01959	SC6A3_HUMAN	reviewed	Sodium-dependent dopamine transporter (DA transporter) (DAT) (Solute carrier family 6 member 3)	SLC6A3 DAT1	DB00543;DB00182;DB00289;DB00245;DB00865;DB01156;DB01161;DB01114;DB00215;DB00907;DB06701;DB01576;DB00937;DB01146;DB00988;DB00476;DB01363;DB01175;DB01463;DB00458;DB08824;DB01255;DB00408;DB00579;DB01577;DB00422;DB06148;DB00370;DB00745;DB01149;DB00454;DB00830;DB00191;DB00721;DB00852;DB01104;DB01105;DB00726;DB00285;	238455;
Q02127	PYRD_HUMAN	reviewed	Dihydroorotate dehydrogenase (quinone), mitochondrial (DHOdehase) (EC 1.3.5.2) (Dihydroorotate oxidase)	DHODH	DB01117;DB01097;DB08880;	246;
Q02750	MP2K1_HUMAN	reviewed	Dual specificity mitogen-activated protein kinase kinase 1 (MAP kinase kinase 1) (MAPKK 1) (MKK1) (EC 2.7.12.2) (ERK activator kinase 1) (MAPK/ERK kinase 1) (MEK 1)	MAP2K1 MEK1 PRKMK1	DB06616;DB08911;	1340;
Q02763	TIE2_HUMAN	reviewed	Angiopoietin-1 receptor (EC 2.7.10.1) (Endothelial tyrosine kinase) (Tunica interna endothelial cell kinase) (Tyrosine kinase with Ig and EGF homology domains-2) (Tyrosine-protein kinase receptor TEK) (Tyrosine-protein kinase receptor TIE-2) (hTIE2) (p140 TEK) (CD antigen CD202b)	TEK TIE2 VMCM VMCM1	DB08901;DB08896;DB05294;	2451;
Q02809	PLOD1_HUMAN	reviewed	Procollagen-lysine,2-oxoglutarate 5-dioxygenase 1 (EC 1.14.11.4) (Lysyl hydroxylase 1) (LH1)	PLOD1 LLH PLOD	DB00139;DB00126;	1900;
Q03154	ACY1_HUMAN	reviewed	Aminoacylase-1 (ACY-1) (EC 3.5.1.14) (N-acyl-L-amino-acid amidohydrolase)	ACY1	DB06151;DB00128;	137754;
Q04771	ACVR1_HUMAN	reviewed	Activin receptor type-1 (EC 2.7.11.30) (Activin receptor type I) (ACTR-I) (Activin receptor-like kinase 2) (ALK-2) (Serine/threonine-protein kinase receptor R1) (SKR1) (TGF-B superfamily receptor type I) (TSR-I)	ACVR1 ACVRLK2	DB00171;	337;
Q04844	ACHE_HUMAN	reviewed	Acetylcholine receptor subunit epsilon	CHRNE ACHRE	DB00674;	98913;
Q05586	NMDZ1_HUMAN	reviewed	Glutamate receptor ionotropic, NMDA 1 (GluN1) (Glutamate [NMDA] receptor subunit zeta-1) (N-methyl-D-aspartate receptor subunit NR1) (NMD-R1)	GRIN1 NMDAR1	DB00659;DB06151;DB00289;DB00996;DB06738;DB01043;DB04896;DB01173;DB00312;DB00454;DB01174;DB00418;	178469;
Q05655	KPCD_HUMAN	reviewed	Protein kinase C delta type (EC 2.7.11.13) (Tyrosine-protein kinase PRKCD) (EC 2.7.10.2) (nPKC-delta) [Cleaved into: Protein kinase C delta type regulatory subunit; Protein kinase C delta type catalytic subunit (Sphingosine-dependent protein kinase-1) (SDK1)]	PRKCD	DB05013;DB00675;	3261;300345;1572;
Q05940	VMAT2_HUMAN	reviewed	Synaptic vesicular amine transporter (Monoamine transporter) (Solute carrier family 18 member 2) (Vesicular amine transporter 2) (VAT2)	SLC18A2 SVMT VMAT2	DB00182;DB00865;DB01089;DB01576;DB01363;DB01364;DB06706;DB01577;DB00368;DB06714;DB00206;DB04844;	352649;
Q07001	ACHD_HUMAN	reviewed	Acetylcholine receptor subunit delta	CHRND ACHRD	DB00674;	33108;98913;
Q07699	SCN1B_HUMAN	reviewed	Sodium channel subunit beta-1	SCN1B	DB00313;DB00909;	130;33069;871;36387;
Q07837	SLC31_HUMAN	reviewed	Neutral and basic amino acid transport protein rBAT (NBAT) (D2h) (Solute carrier family 3 member 1) (b(0,+)-type amino acid transport protein)	SLC3A1 RBAT	DB00138;	163693;238523;93612;163690;
Q07864	DPOE1_HUMAN	reviewed	DNA polymerase epsilon catalytic subunit A (EC 2.7.7.7) (DNA polymerase II subunit A)	POLE POLE1	DB00242;	352712;
Q07912	ACK1_HUMAN	reviewed	Activated CDC42 kinase 1 (ACK-1) (EC 2.7.10.2) (EC 2.7.11.1) (Tyrosine kinase non-receptor protein 2)	TNK2 ACK1	DB00171;	391316;
Q08289	CACB2_HUMAN	reviewed	Voltage-dependent L-type calcium channel subunit beta-2 (CAB2) (Calcium channel voltage-dependent subunit beta 2) (Lambert-Eaton myasthenic syndrome antigen B) (MYSB)	CACNB2 CACNLB2 MYSB	DB00381;DB04855;DB01023;DB00270;DB00653;DB00622;DB01115;DB06712;DB00393;DB00401;DB01054;DB00421;DB00661;	130;
Q08499	PDE4D_HUMAN	reviewed	cAMP-specific 3',5'-cyclic phosphodiesterase 4D (EC 3.1.4.53) (DPDE3) (PDE43)	PDE4D DPDE3	DB00131;DB00201;DB00651;DB05266;DB01088;DB00920;DB01656;	950;280651;
Q08828	ADCY1_HUMAN	reviewed	Adenylate cyclase type 1 (EC 4.6.1.1) (ATP pyrophosphate-lyase 1) (Adenylate cyclase type I) (Adenylyl cyclase 1) (Ca(2+)/calmodulin-activated adenylyl cyclase)	ADCY1	DB00131;DB00171;	90636;
Q08881	ITK_HUMAN	reviewed	Tyrosine-protein kinase ITK/TSK (EC 2.7.10.2) (Interleukin-2-inducible T-cell kinase) (IL-2-inducible T-cell kinase) (Kinase EMT) (T-cell-specific kinase) (Tyrosine-protein kinase Lyk)	ITK EMT LYK	DB06589;	238505;
Q09428	ABCC8_HUMAN	reviewed	ATP-binding cassette sub-family C member 8 (Sulfonylurea receptor 1)	ABCC8 HRINS SUR SUR1	DB00171;DB00672;DB01120;DB00222;DB01067;DB01251;DB01016;DB01382;DB01252;DB00731;DB00912;DB01124;	276575;79643;79134;276598;552;99885;99886;
Q09470	KCNA1_HUMAN	reviewed	Potassium voltage-gated channel subfamily A member 1 (Voltage-gated K(+) channel HuKI) (Voltage-gated potassium channel HBK1) (Voltage-gated potassium channel subunit Kv1.1)	KCNA1	DB00321;DB06637;DB01189;DB00228;DB00753;DB01028;DB01115;DB01236;	37612;972;199326;
Q12791	KCMA1_HUMAN	reviewed	Calcium-activated potassium channel subunit alpha-1 (BK channel) (BKCA alpha) (Calcium-activated potassium channel, subfamily M subunit alpha-1) (K(VCA)alpha) (KCa1.1) (Maxi K channel) (MaxiK) (Slo-alpha) (Slo1) (Slowpoke homolog) (Slo homolog) (hSlo)	KCNMA1 KCNMA SLO	DB00436;DB00356;DB01003;DB01119;DB01159;DB00999;DB00774;DB01110;DB00721;	79137;
Q12809	KCNH2_HUMAN	reviewed	Potassium voltage-gated channel subfamily H member 2 (Eag homolog) (Ether-a-go-go-related gene potassium channel 1) (ERG-1) (Eag-related protein 1) (Ether-a-go-go-related protein 1) (H-ERG) (hERG-1) (hERG1) (Voltage-gated potassium channel subunit Kv11.1)	KCNH2 ERG ERG1 HERG	DB00346;DB01118;DB00276;DB00637;DB01136;DB00477;DB00604;DB00204;DB00590;DB01142;DB04855;DB01218;DB00308;DB00458;DB01110;DB01100;DB00457;DB01182;DB00908;DB06144;DB00489;DB01162;DB00679;DB00661;	51083;101016;
Q12879	NMDE1_HUMAN	reviewed	Glutamate receptor ionotropic, NMDA 2A (GluN2A) (Glutamate [NMDA] receptor subunit epsilon-1) (N-methyl D-aspartate receptor subtype 2A) (NMDAR2A) (NR2A) (hNR2A)	GRIN2A NMDAR2A	DB00659;DB06151;DB00289;DB00949;DB00996;DB00145;DB01159;DB06738;DB01043;DB04896;DB00312;DB00454;DB01174;DB00418;	725;289266;98818;1945;163721;
Q12882	DPYD_HUMAN	reviewed	Dihydropyrimidine dehydrogenase [NADP(+)] (DHPDHase) (DPD) (EC 1.3.1.2) (Dihydrothymine dehydrogenase) (Dihydrouracil dehydrogenase)	DPYD	DB01101;DB03147;DB00544;	293948;240839;1675;
Q13002	GRIK2_HUMAN	reviewed	Glutamate receptor ionotropic, kainate 2 (GluK2) (Excitatory amino acid receptor 4) (EAA4) (Glutamate receptor 6) (GluR-6) (GluR6)	GRIK2 GLUR6	DB01351;DB01352;DB00237;DB00241;DB01353;DB01354;DB01355;DB00849;DB00312;DB01174;DB00794;DB00418;DB00306;DB00599;	88616;
Q13126	MTAP_HUMAN	reviewed	S-methyl-5'-thioadenosine phosphorylase (EC 2.4.2.28) (5'-methylthioadenosine phosphorylase) (MTA phosphorylase) (MTAP) (MTAPase)	MTAP MSAP	DB00173;	85182;
Q13224	NMDE2_HUMAN	reviewed	Glutamate receptor ionotropic, NMDA 2B (GluN2B) (Glutamate [NMDA] receptor subunit epsilon-2) (N-methyl D-aspartate receptor subtype 2B) (NMDAR2B) (NR2B) (N-methyl-D-aspartate receptor subunit 3) (NR3) (hNR3)	GRIN2B NMDAR2B	DB00659;DB06151;DB00289;DB00949;DB00996;DB00502;DB06738;DB01043;DB04896;DB00312;DB00454;DB01174;DB00418;	178469;3451;
Q13315	ATM_HUMAN	reviewed	Serine-protein kinase ATM (EC 2.7.11.1) (Ataxia telangiectasia mutated) (A-T mutated)	ATM	DB00201;	100;370109;67038;370114;52416;
Q13621	S12A1_HUMAN	reviewed	Solute carrier family 12 member 1 (Bumetanide-sensitive sodium-(potassium)-chloride cotransporter 2) (Kidney-specific Na-K-Cl symporter)	SLC12A1 NKCC2	DB00887;DB00534;DB00310;DB00903;DB00695;DB00774;DB00232;DB00761;DB01325;DB00214;DB01021;	93604;
Q13698	CAC1S_HUMAN	reviewed	Voltage-dependent L-type calcium channel subunit alpha-1S (Calcium channel, L type, alpha-1 polypeptide, isoform 3, skeletal muscle) (Voltage-gated calcium channel subunit alpha Cav1.1)	CACNA1S CACH1 CACN1 CACNL1A3	DB00381;DB00568;DB04920;DB04855;DB01023;DB00270;DB00653;DB01115;DB06712;DB00393;DB00401;DB01054;DB00421;DB00661;	681;423;397755;79102;
Q13867	BLMH_HUMAN	reviewed	Bleomycin hydrolase (BH) (BLM hydrolase) (BMH) (EC 3.4.22.40)	BLMH	DB00290;	364195;
Q13936	CAC1C_HUMAN	reviewed	Voltage-dependent L-type calcium channel subunit alpha-1C (Calcium channel, L type, alpha-1 polypeptide, isoform 1, cardiac muscle) (Voltage-gated calcium channel subunit alpha Cav1.2)	CACNA1C CACH2 CACN2 CACNL1A1 CCHL1A1	DB00381;DB00568;DB04920;DB04855;DB06751;DB01023;DB00308;DB00270;DB00653;DB00622;DB01115;DB06712;DB00393;DB00401;DB01054;DB00421;DB00661;	130;65283;
Q13956	CNCG_HUMAN	reviewed	Retinal cone rhodopsin-sensitive cGMP 3',5'-cyclic phosphodiesterase subunit gamma (GMP-PDE gamma) (EC 3.1.4.35)	PDE6H	DB00203;DB00862;	49382;
Q14003	KCNC3_HUMAN	reviewed	Potassium voltage-gated channel subfamily C member 3 (KSHIIID) (Voltage-gated potassium channel subunit Kv3.3)	KCNC3	DB06637;	98768;
Q14032	BAAT_HUMAN	reviewed	Bile acid-CoA:amino acid N-acyltransferase (BACAT) (BAT) (EC 2.3.1.65) (Glycine N-choloyltransferase) (Long-chain fatty-acyl-CoA hydrolase) (EC 3.1.2.2)	BAAT	DB00145;	238475;
Q14353	GAMT_HUMAN	reviewed	Guanidinoacetate N-methyltransferase (EC 2.1.1.2)	GAMT	DB00148;DB00536;	382;
Q14524	SCN5A_HUMAN	reviewed	Sodium channel protein type 5 subunit alpha (HH1) (Sodium channel protein cardiac muscle subunit alpha) (Sodium channel protein type V subunit alpha) (Voltage-gated sodium channel subunit alpha Nav1.5)	SCN5A	DB01426;DB01429;DB00868;DB00564;DB00527;DB00907;DB00280;DB01228;DB00754;DB01195;DB01320;DB00473;DB00192;DB00281;DB00379;DB00680;DB00776;DB00252;DB00750;DB01035;DB01182;DB00908;DB01346;DB00243;DB00740;DB01056;DB00313;DB00661;DB00909;	1344;130;334;154;871;166282;228140;101016;
Q14643	ITPR1_HUMAN	reviewed	Inositol 1,4,5-trisphosphate receptor type 1 (IP3 receptor isoform 1) (IP3R 1) (InsP3R1) (Type 1 inositol 1,4,5-trisphosphate receptor) (Type 1 InsP3 receptor)	ITPR1 INSP3R1	DB00201;	98769;208513;
Q14654	KCJ11_HUMAN	reviewed	ATP-sensitive inward rectifier potassium channel 11 (IKATP) (Inward rectifier K(+) channel Kir6.2) (Potassium channel, inwardly rectifying subfamily J member 11)	KCNJ11	DB01119;DB00222;DB01016;DB00308;DB00922;DB01154;DB00661;DB01392;	276580;79644;79134;276603;99989;552;99885;99886;
Q14721	KCNB1_HUMAN	reviewed	Potassium voltage-gated channel subfamily B member 1 (Delayed rectifier potassium channel 1) (DRK1) (h-DRK1) (Voltage-gated potassium channel subunit Kv2.1)	KCNB1	DB06637;	1934;
Q14749	GNMT_HUMAN	reviewed	Glycine N-methyltransferase (EC 2.1.1.20)	GNMT	DB00145;DB00118;	289891;
Q15031	SYLM_HUMAN	reviewed	Probable leucine--tRNA ligase, mitochondrial (EC 6.1.1.4) (Leucyl-tRNA synthetase) (LeuRS)	LARS2 KIAA0028	DB00149;	2855;
Q15046	SYK_HUMAN	reviewed	Lysine--tRNA ligase (EC 6.1.1.6) (Lysyl-tRNA synthetase) (LysRS)	KARS KIAA0070	DB00123;	254334;90636;
Q15067	ACOX1_HUMAN	reviewed	Peroxisomal acyl-coenzyme A oxidase 1 (AOX) (EC 1.3.3.6) (Palmitoyl-CoA oxidase) (Straight-chain acyl-CoA oxidase) (SCOX)	ACOX1 ACOX	DB03147;	2971;
Q15080	NCF4_HUMAN	reviewed	Neutrophil cytosol factor 4 (NCF-4) (Neutrophil NADPH oxidase factor 4) (SH3 and PX domain-containing protein 4) (p40-phox) (p40phox)	NCF4 SH3PXD4	DB00514;	379;206;
Q15125	EBP_HUMAN	reviewed	3-beta-hydroxysteroid-Delta(8),Delta(7)-isomerase (EC 5.3.3.5) (Cholestenol Delta-isomerase) (Delta(8)-Delta(7) sterol isomerase) (D8-D7 sterol isomerase) (Emopamil-binding protein)	EBP	DB00675;	352487;401973;35173;
Q15166	PON3_HUMAN	reviewed	Serum paraoxonase/lactonase 3 (EC 3.1.1.2) (EC 3.1.1.81) (EC 3.1.8.1)	PON3	DB00974;DB00227;	803;
Q15303	ERBB4_HUMAN	reviewed	Receptor tyrosine-protein kinase erbB-4 (EC 2.7.10.1) (Proto-oncogene-like protein c-ErbB-4) (Tyrosine kinase-type cell surface receptor HER4) (p180erbB4) [Cleaved into: ERBB4 intracellular domain (4ICD) (E4ICD) (s80HER4)]	ERBB4 HER4	DB08916;	803;
Q15822	ACHA2_HUMAN	reviewed	Neuronal acetylcholine receptor subunit alpha-2	CHRNA2	DB00732;DB00810;DB00411;DB00565;DB01245;DB00514;DB01135;DB00674;DB00483;DB00657;DB01336;DB01226;DB00184;DB01337;DB01338;DB00721;DB00728;DB01199;DB01339;	98784;
Q15842	KCNJ8_HUMAN	reviewed	ATP-sensitive inward rectifier potassium channel 8 (Inward rectifier K(+) channel Kir6.1) (Potassium channel, inwardly rectifying subfamily J member 8) (uKATP-1)	KCNJ8	DB01251;DB01289;DB01016;DB00922;DB00914;DB01154;DB01392;	130;1517;
Q15858	SCN9A_HUMAN	reviewed	Sodium channel protein type 9 subunit alpha (Neuroendocrine sodium channel) (hNE-Na) (Peripheral sodium channel 1) (PN1) (Sodium channel protein type IX subunit alpha) (Voltage-gated sodium channel subunit alpha Nav1.7)	SCN9A NENA	DB06218;DB00281;DB00243;DB06201;DB00313;DB00909;	88642;33069;1956;36387;970;46348;90026;306577;
Q16620	NTRK2_HUMAN	reviewed	BDNF/NT-3 growth factors receptor (EC 2.7.10.1) (GP145-TrkB) (Trk-B) (Neurotrophic tyrosine kinase receptor type 2) (TrkB tyrosine kinase) (Tropomyosin-related kinase B)	NTRK2 TRKB	DB00321;	251612;
Q16671	AMHR2_HUMAN	reviewed	Anti-Muellerian hormone type-2 receptor (EC 2.7.11.30) (Anti-Muellerian hormone type II receptor) (AMH type II receptor) (MIS type II receptor) (MISRII) (MRII)	AMHR2 AMHR MISR2	DB00171;	2856;
Q16719	KYNU_HUMAN	reviewed	Kynureninase (EC 3.7.1.3) (L-kynurenine hydrolase)	KYNU	DB00160;	79155;
Q16832	DDR2_HUMAN	reviewed	Discoidin domain-containing receptor 2 (Discoidin domain receptor 2) (EC 2.7.10.1) (CD167 antigen-like family member B) (Discoidin domain-containing receptor tyrosine kinase 2) (Neurotrophic tyrosine kinase, receptor-related 3) (Receptor protein-tyrosine kinase TKT) (Tyrosine-protein kinase TYRO10) (CD antigen CD167b)	DDR2 NTRKR3 TKT TYRO10	DB08896;	93358;
Q16873	LTC4S_HUMAN	reviewed	Leukotriene C4 synthase (LTC4 synthase) (EC 4.4.1.20) (Leukotriene-C(4) synthase)	LTC4S	DB00143;	79507;
Q32P28	P3H1_HUMAN	reviewed	Prolyl 3-hydroxylase 1 (EC 1.14.11.7) (Growth suppressor 1) (Leucine- and proline-enriched proteoglycan 1) (Leprecan-1)	LEPRE1 GROS1 P3H1 PSEC0109	DB00172;DB00139;DB00126;	216804;216812;
Q5JTZ9	SYAM_HUMAN	reviewed	Alanine--tRNA ligase, mitochondrial (EC 6.1.1.7) (Alanyl-tRNA synthetase) (AlaRS)	AARS2 AARSL KIAA1270	DB00160;	319504;
Q6PI48	SYDM_HUMAN	reviewed	Aspartate--tRNA ligase, mitochondrial (EC 6.1.1.12) (Aspartyl-tRNA synthetase) (AspRS)	DARS2	DB00128;	137898;
Q71U36	TBA1A_HUMAN	reviewed	Tubulin alpha-1A chain (Alpha-tubulin 3) (Tubulin B-alpha-1) (Tubulin alpha-3 chain)	TUBA1A TUBA3	DB00518;DB00643;DB00570;	171680;
Q7LG56	RIR2B_HUMAN	reviewed	Ribonucleoside-diphosphate reductase subunit M2 B (EC 1.17.4.1) (TP53-inducible ribonucleotide reductase M2 B) (p53-inducible ribonucleotide reductase small subunit 2-like protein) (p53R2)	RRM2B P53R2	DB00242;	329336;254892;480;255235;298;
Q8IVH4	MMAA_HUMAN	reviewed	Methylmalonic aciduria type A protein, mitochondrial (EC 3.6.-.-)	MMAA	DB00115;DB00200;	79310;
Q8IVL5	P3H2_HUMAN	reviewed	Prolyl 3-hydroxylase 2 (EC 1.14.11.7) (Leprecan-like protein 1) (Myxoid liposarcoma-associated protein 4)	LEPREL1 MLAT4 P3H2	DB00172;DB00139;DB00126;	98619;
Q8IWT1	SCN4B_HUMAN	reviewed	Sodium channel subunit beta-4	SCN4B	DB00313;DB00909;	334;101016;
Q8NET8	TRPV3_HUMAN	reviewed	Transient receptor potential cation channel subfamily V member 3 (TrpV3) (Vanilloid receptor-like 3) (VRL-3)	TRPV3	DB00825;	659;
Q92781	RDH1_HUMAN	reviewed	11-cis retinol dehydrogenase (11-cis RDH) (11-cis RoDH) (EC 1.1.1.315) (9-cis retinol dehydrogenase) (9cRDH)	RDH5 RDH1	DB00162;	227796;52427;
Q92887	MRP2_HUMAN	reviewed	Canalicular multispecific organic anion transporter 1 (ATP-binding cassette sub-family C member 2) (Canalicular multidrug resistance protein) (Multidrug resistance-associated protein 2)	ABCC2 CMOAT CMOAT1 CMRP MRP2	DB00171;DB00345;DB01169;DB01076;DB08907;DB00564;DB00958;DB00515;DB00257;DB00286;DB00091;DB00694;DB01234;DB01248;DB00997;DB00876;DB00977;DB00773;DB00973;DB00695;DB02703;DB08884;DB00143;DB01016;DB00224;DB00328;DB00762;DB00602;DB00709;DB00650;DB01202;DB00978;DB00227;DB00563;DB00688;DB01115;DB00957;DB01165;DB00275;DB00526;DB01229;DB01174;DB00252;DB08860;DB01411;DB00175;DB01032;DB00908;DB00206;DB01045…	234;
Q92947	GCDH_HUMAN	reviewed	Glutaryl-CoA dehydrogenase, mitochondrial (GCD) (EC 1.3.8.6)	GCDH	DB03147;	25;
Q92959	SO2A1_HUMAN	reviewed	Solute carrier organic anion transporter family member 2A1 (Prostaglandin transporter) (PGT) (Solute carrier family 21 member 2)	SLCO2A1 OATP2A1 SLC21A2	DB00770;DB01160;DB00917;DB00695;DB01088;DB01174;DB00119;	2796;
Q96DP5	FMT_HUMAN	reviewed	Methionyl-tRNA formyltransferase, mitochondrial (MtFMT) (EC 2.1.2.9)	MTFMT FMT FMT1	DB00116;	319524;2609;
Q96EY8	MMAB_HUMAN	reviewed	Cob(I)yrinic acid a,c-diamide adenosyltransferase, mitochondrial (EC 2.5.1.17) (Cob(I)alamin adenosyltransferase) (Methylmalonic aciduria type B protein)	MMAB	DB00115;DB00200;	79311;
Q96GW9	SYMM_HUMAN	reviewed	Methionine--tRNA ligase, mitochondrial (EC 6.1.1.10) (Methionyl-tRNA synthetase 2) (Mitochondrial methionyl-tRNA synthetase) (MtMetRS)	MARS2	DB00134;	314603;
Q96NR8	RDH12_HUMAN	reviewed	Retinol dehydrogenase 12 (EC 1.1.1.-) (All-trans and 9-cis retinol dehydrogenase)	RDH12	DB00162;	65;791;
Q96NT5	PCFT_HUMAN	reviewed	Proton-coupled folate transporter (G21) (Heme carrier protein 1) (PCFT/HCP1) (Solute carrier family 46 member 1)	SLC46A1 HCP1 PCFT	DB00158;DB00563;DB00795;	90045;
Q96RQ3	MCCA_HUMAN	reviewed	Methylcrotonoyl-CoA carboxylase subunit alpha, mitochondrial (MCCase subunit alpha) (EC 6.4.1.4) (3-methylcrotonyl-CoA carboxylase 1) (3-methylcrotonyl-CoA carboxylase biotin-containing subunit) (3-methylcrotonyl-CoA:carbon dioxide ligase subunit alpha)	MCCC1 MCCA	DB00121;	6;
Q96S37	S22AC_HUMAN	reviewed	Solute carrier family 22 member 12 (Organic anion transporter 4-like protein) (Renal-specific transporter) (RST) (Urate anion exchanger 1)	SLC22A12 OATL4 URAT1 UNQ6453/PRO34004	DB00678;DB01032;	94088;
Q96SW2	CRBN_HUMAN	reviewed	Protein cereblon	CRBN AD-006	DB00480;DB08910;DB01041;	88616;1620;
Q99250	SCN2A_HUMAN	reviewed	Sodium channel protein type 2 subunit alpha (HBSC II) (Sodium channel protein brain II subunit alpha) (Sodium channel protein type II subunit alpha) (Voltage-gated sodium channel subunit alpha Nav1.2)	SCN2A NAC2 SCN2A1 SCN2A2	DB00555;DB00818;DB00313;DB00909;	306;140927;33069;1934;36387;3451;
Q99456	K1C12_HUMAN	reviewed	Keratin, type I cytoskeletal 12 (Cytokeratin-12) (CK-12) (Keratin-12) (K12)	KRT12	DB00400;	98954;
Q99519	NEUR1_HUMAN	reviewed	Sialidase-1 (EC 3.2.1.18) (Acetylneuraminyl hydrolase) (G9 sialidase) (Lysosomal sialidase) (N-acetyl-alpha-neuraminidase 1)	NEU1 NANH	DB00198;	93400;93399;812;
Q99707	METH_HUMAN	reviewed	Methionine synthase (EC 2.1.1.13) (5-methyltetrahydrofolate--homocysteine methyltransferase) (Vitamin-B12 dependent methionine synthase) (MS)	MTR	DB00115;DB00200;DB00134;DB00116;	2170;
Q99720	SGMR1_HUMAN	reviewed	Sigma non-opioid intracellular receptor 1 (Aging-associated gene 8 protein) (SR31747-binding protein) (SR-BP) (Sigma 1-type opioid receptor) (SIG-1R) (Sigma1-receptor) (Sigma1R) (hSigmaR1)	SIGMAR1 OPRS1 SRBP AAG8	DB00321;DB00514;DB00540;DB00652;DB00409;	300605;
Q99758	ABCA3_HUMAN	reviewed	ATP-binding cassette sub-family A member 3 (ABC-C transporter) (ATP-binding cassette transporter 3) (ATP-binding cassette 3)	ABCA3 ABC3	DB00619;	264675;217563;
Q9BQB6	VKOR1_HUMAN	reviewed	Vitamin K epoxide reductase complex subunit 1 (EC 1.17.4.4) (Vitamin K1 2,3-epoxide reductase subunit 1)	VKORC1 VKOR MSTP134 MSTP576 UNQ308/PRO351	DB01418;DB00266;DB00170;DB00498;DB00946;DB00682;	98434;413684;413674;
Q9BXJ7	AMNLS_HUMAN	reviewed	Protein amnionless	AMN UNQ513/PRO1028	DB00115;DB00200;	35858;
Q9BY41	HDAC8_HUMAN	reviewed	Histone deacetylase 8 (HD8) (EC 3.5.1.98)	HDAC8 HDACL1 CDA07	DB02546;	199;3459;
Q9BZV2	S19A3_HUMAN	reviewed	Thiamine transporter 2 (ThTr-2) (ThTr2) (Solute carrier family 19 member 3)	SLC19A3	DB00151;	65284;263410;255241;199348;
Q9BZV3	IMPG2_HUMAN	reviewed	Interphotoreceptor matrix proteoglycan 2 (Interphotoreceptor matrix proteoglycan of 200 kDa) (IPM 200) (Sialoprotein associated with cones and rods proteoglycan) (Spacrcan)	IMPG2 IPM200	DB08818;	791;
Q9GZR5	ELOV4_HUMAN	reviewed	Elongation of very long chain fatty acids protein 4 (EC 2.3.1.199) (3-keto acyl-CoA synthase ELOVL4) (ELOVL fatty acid elongase 4) (ELOVL FA elongase 4) (Very-long-chain 3-oxoacyl-CoA synthase 4)	ELOVL4	DB00132;	352333;1955;827;
Q9GZT9	EGLN1_HUMAN	reviewed	Egl nine homolog 1 (EC 1.14.11.29) (Hypoxia-inducible factor prolyl hydroxylase 2) (HIF-PH2) (HIF-prolyl hydroxylase 2) (HPH-2) (Prolyl hydroxylase domain-containing protein 2) (PHD2) (SM-20)	EGLN1 C1orf12 PNAS-118 PNAS-137	DB00126;	247511;
Q9GZV3	SC5A7_HUMAN	reviewed	High affinity choline transporter 1 (Hemicholinium-3-sensitive choline transporter) (CHT) (Solute carrier family 5 member 7)	SLC5A7 CHT1	DB00122;	139589;
Q9H221	ABCG8_HUMAN	reviewed	ATP-binding cassette sub-family G member 8 (Sterolin-2)	ABCG8	DB00973;	2882;
Q9H222	ABCG5_HUMAN	reviewed	ATP-binding cassette sub-family G member 5 (Sterolin-1)	ABCG5	DB00973;	2882;
Q9H244	P2Y12_HUMAN	reviewed	P2Y purinoceptor 12 (P2Y12) (ADP-glucose receptor) (ADPG-R) (P2T(AC)) (P2Y(AC)) (P2Y(cyc)) (P2Y12 platelet ADP receptor) (P2Y(ADP)) (SP1999)	P2RY12 HORK3	DB00758;DB01240;DB06209;DB08816;DB00208;DB00374;	36355;240935;
Q9H4B7	TBB1_HUMAN	reviewed	Tubulin beta-1 chain	TUBB1	DB06772;DB01394;DB01248;DB01229;DB00309;	140957;
Q9H8P0	PORED_HUMAN	reviewed	Polyprenol reductase (EC 1.3.1.94) (3-oxo-5-alpha-steroid 4-dehydrogenase 3) (EC 1.3.1.22) (Steroid 5-alpha-reductase 2-like) (Steroid 5-alpha-reductase 3) (S5AR 3) (SR type 3)	SRD5A3 SRD5A2L	DB00421;	324737;
Q9HCC0	MCCB_HUMAN	reviewed	Methylcrotonoyl-CoA carboxylase beta chain, mitochondrial (MCCase subunit beta) (EC 6.4.1.4) (3-methylcrotonyl-CoA carboxylase 2) (3-methylcrotonyl-CoA carboxylase non-biotin-containing subunit) (3-methylcrotonyl-CoA:carbon dioxide ligase subunit beta)	MCCC2 MCCB	DB00121;	6;
Q9HCR9	PDE11_HUMAN	reviewed	Dual 3',5'-cyclic-AMP and -GMP phosphodiesterase 11A (EC 3.1.4.17) (EC 3.1.4.35) (cAMP and cGMP phosphodiesterase 11A)	PDE11A	DB00201;DB00820;	189439;
Q9NPC2	KCNK9_HUMAN	reviewed	Potassium channel subfamily K member 9 (Acid-sensitive potassium channel protein TASK-3) (TWIK-related acid-sensitive K(+) channel 3) (Two pore potassium channel KT3.2) (Two pore K(+) channel KT3.2)	KCNK9 TASK3	DB00561;DB01159;	166108;
Q9NPD5	SO1B3_HUMAN	reviewed	Solute carrier organic anion transporter family member 1B3 (Liver-specific organic anion transporter 2) (LST-2) (Organic anion transporter 8) (Organic anion-transporting polypeptide 8) (OATP-8) (Solute carrier family 21 member 8)	SLCO1B3 LST2 OATP1B3 OATP8,SLC21A8	DB01076;DB06772;DB00520;DB00286;DB08912;DB00390;DB01248;DB00783;DB00950;DB01095;DB08884;DB00451;DB00279;DB01583;DB00563;DB00688;DB00275;DB01092;DB01229;DB01132;DB08860;DB00175;DB01045;DB08864;DB01098;DB00177;	3111;
Q9NRM0	GTR9_HUMAN	reviewed	Solute carrier family 2, facilitated glucose transporter member 9 (Glucose transporter type 9) (GLUT-9)	SLC2A9 GLUT9	DB00678;DB01032;	94088;
Q9NVH6	TMLH_HUMAN	reviewed	Trimethyllysine dioxygenase, mitochondrial (EC 1.14.11.8) (Epsilon-trimethyllysine 2-oxoglutarate dioxygenase) (Epsilon-trimethyllysine hydroxylase) (TML hydroxylase) (TML-alpha-ketoglutarate dioxygenase) (TML dioxygenase) (TMLD)	TMLHE TMLH	DB00139;DB00126;	106;
Q9NY72	SCN3B_HUMAN	reviewed	Sodium channel subunit beta-3	SCN3B KIAA1158	DB00313;DB00909;	130;334;
Q9P2J5	SYLC_HUMAN	reviewed	Leucine--tRNA ligase, cytoplasmic (EC 6.1.1.4) (Leucyl-tRNA synthetase) (LeuRS)	LARS KIAA1352	DB00149;	370088;
Q9P2R7	SUCB1_HUMAN	reviewed	Succinyl-CoA ligase [ADP-forming] subunit beta, mitochondrial (EC 6.2.1.5) (ATP-specific succinyl-CoA synthetase subunit beta) (Renal carcinoma antigen NY-REN-39) (Succinyl-CoA synthetase beta-A chain) (SCS-betaA)	SUCLA2	DB00139;	1933;
Q9UBK8	MTRR_HUMAN	reviewed	Methionine synthase reductase (MSR) (EC 1.16.1.8)	MTRR	DB00115;DB00200;DB00134;	2169;
Q9UBN7	HDAC6_HUMAN	reviewed	Histone deacetylase 6 (HD6) (EC 3.5.1.98)	HDAC6 KIAA0901 JM21	DB02546;	163966;
Q9UGJ0	AAKG2_HUMAN	reviewed	5'-AMP-activated protein kinase subunit gamma-2 (AMPK gamma2) (AMPK subunit gamma-2) (H91620p)	PRKAG2	DB00945;	155;907;
Q9UHW9	S12A6_HUMAN	reviewed	Solute carrier family 12 member 6 (Electroneutral potassium-chloride cotransporter 3) (K-Cl cotransporter 3)	SLC12A6 KCC3	DB00761;	1496;
Q9UI33	SCNBA_HUMAN	reviewed	Sodium channel protein type 11 subunit alpha (Peripheral nerve sodium channel 5) (PN5) (Sensory neuron sodium channel 2) (Sodium channel protein type XI subunit alpha) (Voltage-gated sodium channel subunit alpha Nav1.9) (hNaN)	SCN11A SCN12A SNS2	DB00907;DB00313;DB00909;	88642;391392;391397;46348;90026;306577;
Q9UJS0	CMC2_HUMAN	reviewed	Calcium-binding mitochondrial carrier protein Aralar2 (Citrin) (Mitochondrial aspartate glutamate carrier 2) (Solute carrier family 25 member 13)	SLC25A13 ARALAR2	DB00128;	247585;247598;
Q9UK17	KCND3_HUMAN	reviewed	Potassium voltage-gated channel subfamily D member 3 (Voltage-gated potassium channel subunit Kv4.3)	KCND3	DB00321;DB06637;DB00280;DB00458;	130;98772;
Q9UKU7	ACAD8_HUMAN	reviewed	Isobutyryl-CoA dehydrogenase, mitochondrial (EC 1.3.99.-) (Activator-recruited cofactor 42 kDa component) (ARC42) (Acyl-CoA dehydrogenase family member 8) (ACAD-8)	ACAD8 ARC42 IBD	DB03147;	79159;
Q9UKV0	HDAC9_HUMAN	reviewed	Histone deacetylase 9 (HD9) (EC 3.5.1.98) (Histone deacetylase 7B) (HD7) (HD7b) (Histone deacetylase-related protein) (MEF2-interacting transcription repressor MITR)	HDAC9 HDAC7 HDAC7B HDRP KIAA0744 MITR	DB00313;	708;
Q9UM73	ALK_HUMAN	reviewed	ALK tyrosine kinase receptor (EC 2.7.10.1) (Anaplastic lymphoma kinase) (CD antigen CD246)	ALK	DB00171;DB08865;	300895;364043;178342;635;357191;
Q9UP52	TFR2_HUMAN	reviewed	Transferrin receptor protein 2 (TfR2)	TFR2	DB05260;	225123;
Q9UQD0	SCN8A_HUMAN	reviewed	Sodium channel protein type 8 subunit alpha (Sodium channel protein type VIII subunit alpha) (Voltage-gated sodium channel subunit alpha Nav1.6)	SCN8A MED	DB00313;	1934;
Q9UQQ2	SH2B3_HUMAN	reviewed	SH2B adapter protein 3 (Lymphocyte adapter protein) (Lymphocyte-specific adapter protein Lnk) (Signal transduction protein Lnk)	SH2B3 LNK	DB06589;	3318;391366;
Q9Y234	LIPT_HUMAN	reviewed	Lipoyltransferase 1, mitochondrial (EC 2.3.1.-) (Lipoate biosynthesis protein) (Lipoate-protein ligase) (Lipoyl ligase)	LIPT1	DB00166;	255241;401862;
Q9Y259	CHKB_HUMAN	reviewed	Choline/ethanolamine kinase (Choline kinase beta) (CK) (CKB) (EC 2.7.1.32) (Choline kinase-like protein) (Ethanolamine kinase) (EK) (EC 2.7.1.82) (Ethanolamine kinase beta) (EKB) (choline/ethanolamine kinase beta) (CKEKB)	CHKB CHETK CHKL	DB00122;	280671;
Q9Y2Z4	SYYM_HUMAN	reviewed	Tyrosine--tRNA ligase, mitochondrial (EC 6.1.1.1) (Tyrosyl-tRNA synthetase) (TyrRS)	YARS2 CGI-04	DB00135;	2598;
Q9Y345	SC6A5_HUMAN	reviewed	Sodium- and chloride-dependent glycine transporter 2 (GlyT-2) (GlyT2) (Solute carrier family 6 member 5)	SLC6A5 GLYT2 NET1	DB00145;	3197;
Q9Y4U1	MMAC_HUMAN	reviewed	Methylmalonic aciduria and homocystinuria type C protein	MMACHC	DB00115;DB00200;	79282;
Q9Y4W6	AFG32_HUMAN	reviewed	AFG3-like protein 2 (EC 3.4.24.-) (Paraplegin-like protein)	AFG3L2	DB00171;	313772;101109;
Q9Y5Y9	SCNAA_HUMAN	reviewed	Sodium channel protein type 10 subunit alpha (Peripheral nerve sodium channel 3) (PN3) (hPN3) (Sodium channel protein type X subunit alpha) (Voltage-gated sodium channel subunit alpha Nav1.8)	SCN10A	DB01086;DB00297;DB01161;DB00527;DB00907;DB00645;DB00473;DB06218;DB01002;DB00281;DB00961;DB01173;DB00892;DB00721;DB00807;DB00296;DB00313;	88642;46348;90026;306577;
Q9Y619	ORNT1_HUMAN	reviewed	Mitochondrial ornithine transporter 1 (Solute carrier family 25 member 15)	SLC25A15 ORNT1 SP1855	DB00129;	415;
Q9Y697	NFS1_HUMAN	reviewed	Cysteine desulfurase, mitochondrial (EC 2.8.1.7)	NFS1 NIFS HUSSY-08	DB00160;DB00151;	397593;
Q9Y6L6	SO1B1_HUMAN	reviewed	Solute carrier organic anion transporter family member 1B1 (Liver-specific organic anion transporter 1) (LST-1) (OATP-C) (Sodium-independent organic anion-transporting polypeptide 2) (OATP-2) (Solute carrier family 21 member 6)	SLCO1B1 LST1 OATP1B1 OATP2 OATPC SLC21A6	DB06151;DB00345;DB01076;DB06626;DB01053;DB01393;DB06772;DB00520;DB00286;DB00091;DB08912;DB00509;DB00390;DB00917;DB06210;DB00783;DB00655;DB00973;DB00950;DB01095;DB08884;DB01241;DB00224;DB00762;DB00583;DB00451;DB00279;DB01583;DB00227;DB00563;DB00688;DB00220;DB00275;DB01092;DB00213;DB06589;DB00859;DB01132;DB08860;DB00175;DB00908;DB00912;DB01045;DB08864;DB00503;DB00412;DB01098;DB01232;DB06290;DB00641…	3111;413696;
